# Supplementary material for: 2,6-Bis[(S)-1-phenyl­eth­yl]-1H,5H-pyrrolo­[3,4-f]isoindole-1,3,5,7(2H,6H)-tetrone
Source: Acta Crystallogr Sect E Struct Rep Online. 2012 Feb 29;68(Pt 3):o907. doi: 10.1107/S1600536812007684 (PMC3297950; doi:10.1107/S1600536812007684)
Supplement: Supplementary file 1 [file e-68-0o907-sup1.cif]

##############################################################################
#                                                                            #
# This CIF contains the data in a paper accepted for publication in          #
# Acta Crystallographica Section E. It conforms to the requirements of       #
# Notes for Authors for Acta Crystallographica Section E, and has been       #
# peer reviewed under the auspices of the IUCr Commission on Journals.       #
#                                                                            #
# Full details of the Crystallographic Information File format               #
# are given in the paper "The Crystallographic Information File (CIF):       #
# a New Standard Archive File for Crystallography" by S. R. Hall, F. H.      #
# Allen and I. D. Brown [Acta Cryst. (1991), A47, 655-685].                  #
#                                                                            #
# The current version of the core CIF dictionary is obtainable from          #
# ftp://ftp.iucr.org/pub/cif_core.dic.                                       #
#                                                                            #
# Software is freely available for graphical display of the structure(s)     #
# in this CIF. For information consult the CIF software page                 #
# http://www.iucr.org/resources/cif/software.                                #
#                                                                            #
# This file may be used for bona fide research purposes within the           #
# scientific community so long as proper attribution is given to the journal # 
# article from which it was obtained.                                        #
#                                                                            #
##############################################################################
data_global
_audit_creation_method     SHELXL-97
_journal_date_recd_electronic     2012-02-20
_journal_date_accepted     2012-02-20
_journal_name_full     'Acta Crystallographica, Section E'
_journal_year     2012
_journal_volume     68
_journal_issue      3
_journal_page_first     o907
_journal_page_last     o907
_journal_paper_category     QO
_journal_paper_doi     10.1107/S1600536812007684
_journal_coeditor_code     BT5823
_publ_contact_author_name     ' Edward RT Tiekink '
_publ_contact_author_address
;
Department of Chemistry, University of Malaya,
50603 Kuala Lumpur, Malaysia
;
_publ_contact_author_email
;
edward.tiekink@gmail.com
;
_publ_contact_author_fax     ' +60 3 7967 4193 '
_publ_contact_author_phone     ' +60 3 7967 6775 '
_publ_section_title
;\
2,6-Bis[(<i>S</i>)-1-phenylethyl]-1<i>H</i>,5<i>H</i>-pyrrolo[3,4-<i>f</i>]\
isoindole-1,3,5,7(2<i>H</i>,6<i>H</i>)-tetrone
;
loop_
    _publ_author_name
    _publ_author_footnote
    _publ_author_address
    'Alaa A.-M. Abdel-Aziz'
;
Additional correspondence author, e-mail: alaa_moenes@yahoo.com.
;
;
Department of Pharmaceutical Chemistry, College of Pharmacy,
King Saud University, Riyadh 11451, Saudi Arabia
and
Department of Medicinal Chemistry, Faculty of Pharmacy, University of Mansoura,
Mansoura 35516, Egypt
;
    'Adel S. El-Azab' .
;
Department of Pharmaceutical Chemistry, College of Pharmacy,
King Saud University, Riyadh 11451, Saudi Arabia
and
Department of Organic Chemistry, Faculty of Pharmacy, Al-Azhar University,
Cairo 11884, Egypt
;
    'Amer M. Alanazi' .
;
Department of Pharmaceutical Chemistry, College of Pharmacy,
King Saud University, Riyadh 11451, Saudi Arabia
;
    'Ng, Seik Weng' .
;
Department of Chemistry, University of Malaya,
50603 Kuala Lumpur, Malaysia
and
Chemistry Department, Faculty of Science, King Abdulaziz University,
PO Box 80203 Jeddah, Saudi Arabia
;
    'Tiekink, Edward R. T.' .
;
Department of Chemistry, University of Malaya,
50603 Kuala Lumpur, Malaysia
;
data_I
_audit_creation_method     SHELXL-97
_chemical_name_systematic
;
2,6-Bis[(<i>S</i>)-1-phenylethyl]-1<i>H</i>,5<i>H</i>-
pyrrolo[3,4-<i>f</i>]isoindole-1,3,5,7(2<i>H</i>,6<i>H</i>)-tetrone
;
_chemical_name_common     ?
_chemical_formula_moiety     'C26 H20 N2 O4'
_chemical_formula_sum     'C26 H20 N2 O4'
_chemical_formula_iupac     'C26 H20 N2 O4'
_chemical_formula_weight     424.44
_chemical_melting_point     ?
_symmetry_cell_setting     monoclinic
_symmetry_space_group_name_H-M     'P 21'
_symmetry_space_group_name_Hall     'P 2yb'
loop_
    _symmetry_equiv_pos_as_xyz
    'x, y, z'
    '-x, y+1/2, -z'
_cell_length_a     5.64010(10)
_cell_length_b     16.1040(2)
_cell_length_c     11.3759(2)
_cell_angle_alpha     90.00
_cell_angle_beta     99.762(2)
_cell_angle_gamma     90.00
_cell_volume     1018.29(3)
_cell_formula_units_Z     2
_cell_measurement_reflns_used     6911
_cell_measurement_theta_min     2.7416
_cell_measurement_theta_max     76.5400
_cell_measurement_temperature     100(2)
_exptl_crystal_description     prism
_exptl_crystal_colour     colourless
_exptl_crystal_size_max     0.30
_exptl_crystal_size_mid     0.25
_exptl_crystal_size_min     0.20
_exptl_crystal_density_diffrn     1.384
_exptl_crystal_density_meas     ?
_exptl_crystal_density_method     'not measured'
_exptl_crystal_F_000     444
_exptl_absorpt_coefficient_mu     0.768
_exptl_absorpt_correction_type     multi-scan
_exptl_absorpt_process_details     '(CrysAlis PRO; Agilent, 2011)'
_exptl_absorpt_correction_T_min     0.65571
_exptl_absorpt_correction_T_max     1.0000
_exptl_special_details
;
;
_diffrn_ambient_temperature     100(2)
_diffrn_radiation_type     CuK\a
_diffrn_radiation_wavelength     1.5418
_diffrn_radiation_source     'SuperNova (Cu) X-ray Source'
_diffrn_radiation_monochromator     Mirror
_diffrn_measurement_device_type
                  'Agilent SuperNova Dual diffractometer with an Atlas detector'
_diffrn_measurement_method     '\w scan'
_diffrn_detector_area_resol_mean     10.4041
_diffrn_reflns_number     7858
_diffrn_reflns_av_R_equivalents     0.0183
_diffrn_reflns_av_sigmaI/netI     0.0137
_diffrn_reflns_theta_min     3.94
_diffrn_reflns_theta_max     76.74
_diffrn_reflns_theta_full     76.74
_diffrn_measured_fraction_theta_max     0.989
_diffrn_measured_fraction_theta_full     0.989
_diffrn_reflns_limit_h_min     -7
_diffrn_reflns_limit_h_max     7
_diffrn_reflns_limit_k_min     -20
_diffrn_reflns_limit_k_max     20
_diffrn_reflns_limit_l_min     -14
_diffrn_reflns_limit_l_max     13
_diffrn_standards_number     0
_diffrn_standards_interval_count     0
_diffrn_standards_interval_time     0
_diffrn_standards_decay_%     0
_refine_special_details
;
Refinement of <i>F</i>^2^ against ALL reflections. The weighted <i>R</i>-factor
<i>wR</i> and goodness of fit <i>S</i> are based on <i>F</i>^2^, conventional
<i>R</i>-factors <i>R</i> are based on <i>F</i>, with <i>F</i> set to zero for
negative <i>F</i>^2^. The threshold expression of <i>F</i>^2^ >
2\s(<i>F</i>^2^) is used only for calculating <i>R</i>-factors(gt) <i>etc</i>.
and is not relevant to the choice of reflections for refinement.
<i>R</i>-factors based on <i>F</i>^2^ are statistically about twice as large
as those based on <i>F</i>, and <i>R</i>- factors based on ALL data will be
even larger.
;
_reflns_number_total     4093
_reflns_number_gt     4091
_reflns_threshold_expression     I>2\s(I)
_refine_ls_structure_factor_coef     Fsqd
_refine_ls_matrix_type     full
_refine_ls_R_factor_all     0.0326
_refine_ls_R_factor_gt     0.0326
_refine_ls_wR_factor_gt     0.0992
_refine_ls_wR_factor_ref     0.0992
_refine_ls_goodness_of_fit_ref     1.114
_refine_ls_restrained_S_all     1.114
_refine_ls_number_reflns     4093
_refine_ls_number_parameters     289
_refine_ls_number_restraints     1
_refine_ls_hydrogen_treatment     constr
_refine_ls_weighting_scheme     calc
_refine_ls_weighting_details
         'calc w=1/[\s^2^(Fo^2^)+(0.0781P)^2^+0.0806P] where P=(Fo^2^+2Fc^2^)/3'
_atom_sites_solution_hydrogens     geom
_atom_sites_solution_primary     direct
_atom_sites_solution_secondary     difmap
_refine_ls_shift/su_max     0.000
_refine_ls_shift/su_mean     0.000
_refine_diff_density_max     0.235
_refine_diff_density_min     -0.250
_refine_ls_extinction_method     none
_refine_ls_extinction_coef     ?
_refine_ls_abs_structure_details     'Flack (1983), 1898 Friedel pairs'
_refine_ls_abs_structure_Flack     0.08(12)
loop_
    _atom_type_symbol
    _atom_type_description
    _atom_type_scat_dispersion_real
    _atom_type_scat_dispersion_imag
    _atom_type_scat_source
    'C' 'C' 0.0181 0.0091
                         'International Tables Vol C Tables 4.2.6.8 and 6.1.1.4'
    'H' 'H' 0.0000 0.0000
                         'International Tables Vol C Tables 4.2.6.8 and 6.1.1.4'
    'N' 'N' 0.0311 0.0180
                         'International Tables Vol C Tables 4.2.6.8 and 6.1.1.4'
    'O' 'O' 0.0492 0.0322
                         'International Tables Vol C Tables 4.2.6.8 and 6.1.1.4'
_computing_data_collection     'CrysAlis PRO (Agilent, 2011)'
_computing_cell_refinement     'CrysAlis PRO (Agilent, 2011)'
_computing_data_reduction     'CrysAlis PRO (Agilent, 2011)'
_computing_structure_solution     'SHELXS97 (Sheldrick, 2008)'
_computing_structure_refinement     'SHELXL97 (Sheldrick, 2008)'
_computing_molecular_graphics
;
ORTEP-3 (Farrugia, 1997) and DIAMOND (Brandenburg, 2006)
;
_computing_publication_material     'publCIF (Westrip, 2010)'
loop_
    _atom_site_type_symbol
    _atom_site_label
    _atom_site_fract_x
    _atom_site_fract_y
    _atom_site_fract_z
    _atom_site_U_iso_or_equiv
    _atom_site_adp_type
    _atom_site_calc_flag
    _atom_site_refinement_flags
    _atom_site_occupancy
    _atom_site_symmetry_multiplicity
    _atom_site_disorder_assembly
    _atom_site_disorder_group
    O O1 -0.21322(17) 0.49962(6) 0.84958(9) 0.0190(2) Uani d . 1 1 . .
    O O2 0.52962(18) 0.42601(6) 1.05125(9) 0.0204(2) Uani d . 1 1 . .
    O O3 -0.18870(17) 0.21623(6) 0.51186(8) 0.0194(2) Uani d . 1 1 . .
    O O4 0.55058(17) 0.13790(6) 0.71548(9) 0.0198(2) Uani d . 1 1 . .
    N N1 0.1580(2) 0.48014(7) 0.97059(10) 0.0157(2) Uani d . 1 1 . .
    N N2 0.1824(2) 0.15891(7) 0.59322(10) 0.0154(2) Uani d . 1 1 . .
    C C1 0.1785(2) 0.63194(8) 0.97086(11) 0.0156(3) Uani d . 1 1 . .
    C C2 0.0123(3) 0.69641(9) 0.96693(13) 0.0197(3) Uani d . 1 1 . .
    H H2 -0.1151 0.6924 1.0116 0.024 Uiso calc R 1 1 . .
    C C3 0.0320(3) 0.76653(9) 0.89804(14) 0.0224(3) Uani d . 1 1 . .
    H H3 -0.0829 0.8099 0.8954 0.027 Uiso calc R 1 1 . .
    C C4 0.2184(3) 0.77357(9) 0.83304(13) 0.0214(3) Uani d . 1 1 . .
    H H4 0.2327 0.8219 0.7870 0.026 Uiso calc R 1 1 . .
    C C5 0.3837(2) 0.70929(10) 0.83595(12) 0.0212(3) Uani d . 1 1 . .
    H H5 0.5106 0.7133 0.7909 0.025 Uiso calc R 1 1 . .
    C C6 0.3636(2) 0.63922(9) 0.90455(12) 0.0184(3) Uani d . 1 1 . .
    H H6 0.4776 0.5956 0.9063 0.022 Uiso calc R 1 1 . .
    C C7 0.1695(2) 0.55439(8) 1.04732(11) 0.0158(3) Uani d . 1 1 . .
    H H7 0.3270 0.5517 1.1029 0.019 Uiso calc R 1 1 . .
    C C8 -0.0248(3) 0.55292(10) 1.12469(13) 0.0211(3) Uani d . 1 1 . .
    H H8A -0.0150 0.5007 1.1696 0.032 Uiso calc R 1 1 . .
    H H8B -0.1831 0.5573 1.0740 0.032 Uiso calc R 1 1 . .
    H H8C -0.0017 0.5998 1.1804 0.032 Uiso calc R 1 1 . .
    C C9 -0.0287(2) 0.46074(8) 0.87821(11) 0.0153(3) Uani d . 1 1 . .
    C C10 0.0478(2) 0.38325(8) 0.82149(12) 0.0146(3) Uani d . 1 1 . .
    C C11 0.2743(2) 0.36088(8) 0.88183(11) 0.0142(3) Uani d . 1 1 . .
    C C12 0.3478(2) 0.42320(8) 0.97899(12) 0.0150(3) Uani d . 1 1 . .
    C C13 0.4002(2) 0.29243(8) 0.85060(11) 0.0147(3) Uani d . 1 1 . .
    H H13 0.5538 0.2767 0.8927 0.018 Uiso calc R 1 1 . .
    C C14 0.2814(2) 0.24907(8) 0.75224(12) 0.0141(2) Uani d . 1 1 . .
    C C15 0.0553(2) 0.27140(8) 0.69167(11) 0.0144(3) Uani d . 1 1 . .
    C C16 -0.0710(2) 0.33948(9) 0.72418(12) 0.0151(3) Uani d . 1 1 . .
    H H16 -0.2258 0.3547 0.6831 0.018 Uiso calc R 1 1 . .
    C C17 -0.0107(2) 0.21467(8) 0.58745(12) 0.0150(3) Uani d . 1 1 . .
    C C18 0.3646(2) 0.17566(8) 0.68996(11) 0.0146(2) Uani d . 1 1 . .
    C C19 0.2125(2) 0.09707(8) 0.50044(12) 0.0158(3) Uani d . 1 1 . .
    H H19 0.3719 0.0698 0.5268 0.019 Uiso calc R 1 1 . .
    C C20 0.2275(3) 0.14171(9) 0.38372(12) 0.0201(3) Uani d . 1 1 . .
    H H20A 0.3534 0.1843 0.3978 0.030 Uiso calc R 1 1 . .
    H H20B 0.0726 0.1680 0.3533 0.030 Uiso calc R 1 1 . .
    H H20C 0.2662 0.1016 0.3251 0.030 Uiso calc R 1 1 . .
    C C21 0.0229(2) 0.02911(8) 0.49308(12) 0.0164(3) Uani d . 1 1 . .
    C C22 -0.1846(3) 0.02927(9) 0.40638(12) 0.0189(3) Uani d . 1 1 . .
    H H22 -0.2102 0.0727 0.3491 0.023 Uiso calc R 1 1 . .
    C C23 -0.3546(3) -0.03401(9) 0.40349(13) 0.0207(3) Uani d . 1 1 . .
    H H23 -0.4949 -0.0336 0.3440 0.025 Uiso calc R 1 1 . .
    C C24 -0.3199(3) -0.09748(9) 0.48692(14) 0.0218(3) Uani d . 1 1 . .
    H H24 -0.4374 -0.1399 0.4857 0.026 Uiso calc R 1 1 . .
    C C25 -0.1120(3) -0.09870(9) 0.57237(14) 0.0249(3) Uani d . 1 1 . .
    H H25 -0.0862 -0.1425 0.6291 0.030 Uiso calc R 1 1 . .
    C C26 0.0579(3) -0.03601(10) 0.57488(12) 0.0217(3) Uani d . 1 1 . .
    H H26 0.2000 -0.0375 0.6332 0.026 Uiso calc R 1 1 . .
loop_
    _atom_site_aniso_label
    _atom_site_aniso_U_11
    _atom_site_aniso_U_22
    _atom_site_aniso_U_33
    _atom_site_aniso_U_12
    _atom_site_aniso_U_13
    _atom_site_aniso_U_23
    O1 0.0176(4) 0.0184(5) 0.0201(5) 0.0040(4) 0.0006(3) -0.0031(4)
    O2 0.0200(5) 0.0155(5) 0.0229(5) -0.0003(4) -0.0038(4) -0.0023(4)
    O3 0.0173(5) 0.0189(5) 0.0201(5) 0.0021(4) -0.0022(4) -0.0031(4)
    O4 0.0201(5) 0.0184(5) 0.0195(4) 0.0061(4) -0.0005(4) -0.0008(4)
    N1 0.0179(5) 0.0116(6) 0.0170(5) 0.0003(4) 0.0013(4) -0.0026(4)
    N2 0.0164(5) 0.0135(5) 0.0156(5) 0.0013(4) 0.0009(4) -0.0017(4)
    C1 0.0153(6) 0.0133(6) 0.0173(6) -0.0007(5) -0.0001(4) -0.0050(5)
    C2 0.0197(6) 0.0158(7) 0.0245(7) 0.0008(5) 0.0064(5) -0.0033(5)
    C3 0.0242(7) 0.0131(6) 0.0280(7) 0.0039(5) -0.0011(6) -0.0022(5)
    C4 0.0260(7) 0.0161(7) 0.0199(6) -0.0032(5) -0.0022(5) -0.0006(5)
    C5 0.0212(7) 0.0234(7) 0.0188(6) -0.0040(6) 0.0032(5) -0.0036(5)
    C6 0.0162(6) 0.0180(7) 0.0207(6) 0.0017(5) 0.0023(5) -0.0042(5)
    C7 0.0182(6) 0.0119(6) 0.0168(6) -0.0008(5) 0.0014(4) -0.0041(5)
    C8 0.0243(7) 0.0191(6) 0.0208(6) -0.0041(5) 0.0060(5) -0.0033(5)
    C9 0.0183(6) 0.0127(6) 0.0146(6) -0.0019(5) 0.0023(5) 0.0004(5)
    C10 0.0161(6) 0.0115(6) 0.0163(6) 0.0001(5) 0.0030(5) 0.0006(5)
    C11 0.0154(6) 0.0125(6) 0.0141(6) -0.0028(5) 0.0012(5) 0.0012(5)
    C12 0.0173(6) 0.0108(6) 0.0169(6) -0.0020(5) 0.0024(5) 0.0011(5)
    C13 0.0146(6) 0.0136(6) 0.0155(6) -0.0009(5) 0.0015(4) 0.0013(5)
    C14 0.0159(6) 0.0112(6) 0.0155(5) -0.0007(5) 0.0030(4) 0.0037(5)
    C15 0.0150(6) 0.0129(6) 0.0149(6) -0.0019(5) 0.0014(4) 0.0004(4)
    C16 0.0145(6) 0.0133(6) 0.0166(6) 0.0009(5) 0.0004(4) 0.0011(4)
    C17 0.0163(6) 0.0125(6) 0.0160(6) -0.0002(5) 0.0025(4) -0.0013(5)
    C18 0.0156(6) 0.0143(6) 0.0139(6) -0.0013(5) 0.0028(4) 0.0018(5)
    C19 0.0169(6) 0.0144(6) 0.0163(6) 0.0015(5) 0.0033(4) -0.0046(5)
    C20 0.0235(6) 0.0193(7) 0.0180(6) -0.0019(5) 0.0045(5) -0.0021(5)
    C21 0.0196(6) 0.0133(6) 0.0162(6) 0.0019(5) 0.0027(5) -0.0035(5)
    C22 0.0204(6) 0.0148(6) 0.0205(6) 0.0022(5) 0.0007(5) 0.0004(5)
    C23 0.0184(6) 0.0190(7) 0.0232(7) 0.0014(5) -0.0011(5) -0.0039(5)
    C24 0.0239(6) 0.0157(7) 0.0260(7) -0.0019(5) 0.0046(5) -0.0024(5)
    C25 0.0316(7) 0.0196(7) 0.0223(7) -0.0027(6) 0.0012(6) 0.0040(5)
    C26 0.0238(7) 0.0203(7) 0.0189(6) -0.0003(6) -0.0024(5) 0.0005(5)
_geom_special_details
;
All s.u.'s (except the s.u. in the dihedral angle between two l.s. planes) are
estimated using the full covariance matrix. The cell s.u.'s are taken into
account individually in the estimation of s.u.'s in distances, angles and
torsion angles; correlations between s.u.'s in cell parameters are only used
when they are defined by crystal symmetry. An approximate (isotropic)
treatment of cell s.u.'s is used for estimating s.u.'s involving l.s. planes.
;
loop_
    _geom_bond_atom_site_label_1
    _geom_bond_atom_site_label_2
    _geom_bond_site_symmetry_2
    _geom_bond_distance
    _geom_bond_publ_flag
    O1 C9 . 1.2111(17) ?
    O2 C12 . 1.2017(16) ?
    O3 C17 . 1.2062(16) ?
    O4 C18 . 1.2049(16) ?
    N1 C9 . 1.3911(16) ?
    N1 C12 . 1.4004(17) ?
    N1 C7 . 1.4754(16) ?
    N2 C18 . 1.3986(16) ?
    N2 C17 . 1.4046(16) ?
    N2 C19 . 1.4815(16) ?
    C1 C6 . 1.3928(18) ?
    C1 C2 . 1.3945(18) ?
    C1 C7 . 1.5276(18) ?
    C2 C3 . 1.390(2) ?
    C2 H2 . 0.9500 ?
    C3 C4 . 1.389(2) ?
    C3 H3 . 0.9500 ?
    C4 C5 . 1.390(2) ?
    C4 H4 . 0.9500 ?
    C5 C6 . 1.388(2) ?
    C5 H5 . 0.9500 ?
    C6 H6 . 0.9500 ?
    C7 C8 . 1.5175(18) ?
    C7 H7 . 1.0000 ?
    C8 H8A . 0.9800 ?
    C8 H8B . 0.9800 ?
    C8 H8C . 0.9800 ?
    C9 C10 . 1.5012(18) ?
    C10 C16 . 1.3855(19) ?
    C10 C11 . 1.3915(18) ?
    C11 C13 . 1.3897(19) ?
    C11 C12 . 1.4984(18) ?
    C13 C14 . 1.3909(18) ?
    C13 H13 . 0.9500 ?
    C14 C15 . 1.3902(18) ?
    C14 C18 . 1.4941(18) ?
    C15 C16 . 1.3913(18) ?
    C15 C17 . 1.4930(17) ?
    C16 H16 . 0.9500 ?
    C19 C21 . 1.5222(19) ?
    C19 C20 . 1.5249(18) ?
    C19 H19 . 1.0000 ?
    C20 H20A . 0.9800 ?
    C20 H20B . 0.9800 ?
    C20 H20C . 0.9800 ?
    C21 C26 . 1.394(2) ?
    C21 C22 . 1.3970(18) ?
    C22 C23 . 1.396(2) ?
    C22 H22 . 0.9500 ?
    C23 C24 . 1.386(2) ?
    C23 H23 . 0.9500 ?
    C24 C25 . 1.391(2) ?
    C24 H24 . 0.9500 ?
    C25 C26 . 1.389(2) ?
    C25 H25 . 0.9500 ?
    C26 H26 . 0.9500 ?
loop_
    _geom_angle_atom_site_label_1
    _geom_angle_atom_site_label_2
    _geom_angle_atom_site_label_3
    _geom_angle_site_symmetry_1
    _geom_angle_site_symmetry_3
    _geom_angle
    _geom_angle_publ_flag
    C9 N1 C12 . . 112.10(11) ?
    C9 N1 C7 . . 125.51(11) ?
    C12 N1 C7 . . 122.27(11) ?
    C18 N2 C17 . . 111.95(11) ?
    C18 N2 C19 . . 122.19(11) ?
    C17 N2 C19 . . 125.31(11) ?
    C6 C1 C2 . . 118.78(13) ?
    C6 C1 C7 . . 118.53(11) ?
    C2 C1 C7 . . 122.67(12) ?
    C3 C2 C1 . . 120.37(13) ?
    C3 C2 H2 . . 119.8 ?
    C1 C2 H2 . . 119.8 ?
    C4 C3 C2 . . 120.44(13) ?
    C4 C3 H3 . . 119.8 ?
    C2 C3 H3 . . 119.8 ?
    C3 C4 C5 . . 119.48(13) ?
    C3 C4 H4 . . 120.3 ?
    C5 C4 H4 . . 120.3 ?
    C6 C5 C4 . . 120.03(13) ?
    C6 C5 H5 . . 120.0 ?
    C4 C5 H5 . . 120.0 ?
    C5 C6 C1 . . 120.89(13) ?
    C5 C6 H6 . . 119.6 ?
    C1 C6 H6 . . 119.6 ?
    N1 C7 C8 . . 111.52(11) ?
    N1 C7 C1 . . 109.15(10) ?
    C8 C7 C1 . . 116.11(11) ?
    N1 C7 H7 . . 106.5 ?
    C8 C7 H7 . . 106.5 ?
    C1 C7 H7 . . 106.5 ?
    C7 C8 H8A . . 109.5 ?
    C7 C8 H8B . . 109.5 ?
    H8A C8 H8B . . 109.5 ?
    C7 C8 H8C . . 109.5 ?
    H8A C8 H8C . . 109.5 ?
    H8B C8 H8C . . 109.5 ?
    O1 C9 N1 . . 126.36(13) ?
    O1 C9 C10 . . 127.63(12) ?
    N1 C9 C10 . . 106.01(11) ?
    C16 C10 C11 . . 122.80(12) ?
    C16 C10 C9 . . 129.12(12) ?
    C11 C10 C9 . . 108.05(11) ?
    C13 C11 C10 . . 123.07(12) ?
    C13 C11 C12 . . 129.09(12) ?
    C10 C11 C12 . . 107.84(11) ?
    O2 C12 N1 . . 125.16(13) ?
    O2 C12 C11 . . 128.83(13) ?
    N1 C12 C11 . . 106.01(10) ?
    C11 C13 C14 . . 113.97(11) ?
    C11 C13 H13 . . 123.0 ?
    C14 C13 H13 . . 123.0 ?
    C15 C14 C13 . . 123.06(12) ?
    C15 C14 C18 . . 107.76(11) ?
    C13 C14 C18 . . 129.16(12) ?
    C14 C15 C16 . . 122.69(12) ?
    C14 C15 C17 . . 108.64(11) ?
    C16 C15 C17 . . 128.56(12) ?
    C10 C16 C15 . . 114.41(11) ?
    C10 C16 H16 . . 122.8 ?
    C15 C16 H16 . . 122.8 ?
    O3 C17 N2 . . 126.28(12) ?
    O3 C17 C15 . . 128.21(12) ?
    N2 C17 C15 . . 105.50(10) ?
    O4 C18 N2 . . 125.85(13) ?
    O4 C18 C14 . . 128.01(12) ?
    N2 C18 C14 . . 106.14(11) ?
    N2 C19 C21 . . 111.00(10) ?
    N2 C19 C20 . . 109.47(11) ?
    C21 C19 C20 . . 115.67(11) ?
    N2 C19 H19 . . 106.7 ?
    C21 C19 H19 . . 106.7 ?
    C20 C19 H19 . . 106.7 ?
    C19 C20 H20A . . 109.5 ?
    C19 C20 H20B . . 109.5 ?
    H20A C20 H20B . . 109.5 ?
    C19 C20 H20C . . 109.5 ?
    H20A C20 H20C . . 109.5 ?
    H20B C20 H20C . . 109.5 ?
    C26 C21 C22 . . 118.67(13) ?
    C26 C21 C19 . . 119.05(12) ?
    C22 C21 C19 . . 122.29(12) ?
    C23 C22 C21 . . 120.35(13) ?
    C23 C22 H22 . . 119.8 ?
    C21 C22 H22 . . 119.8 ?
    C24 C23 C22 . . 120.37(12) ?
    C24 C23 H23 . . 119.8 ?
    C22 C23 H23 . . 119.8 ?
    C23 C24 C25 . . 119.57(13) ?
    C23 C24 H24 . . 120.2 ?
    C25 C24 H24 . . 120.2 ?
    C26 C25 C24 . . 120.09(13) ?
    C26 C25 H25 . . 120.0 ?
    C24 C25 H25 . . 120.0 ?
    C25 C26 C21 . . 120.93(13) ?
    C25 C26 H26 . . 119.5 ?
    C21 C26 H26 . . 119.5 ?
loop_
    _geom_torsion_atom_site_label_1
    _geom_torsion_atom_site_label_2
    _geom_torsion_atom_site_label_3
    _geom_torsion_atom_site_label_4
    _geom_torsion_site_symmetry_1
    _geom_torsion_site_symmetry_2
    _geom_torsion_site_symmetry_3
    _geom_torsion_site_symmetry_4
    _geom_torsion
    _geom_torsion_publ_flag
    C6 C1 C2 C3 . . . . -0.06(19) ?
    C7 C1 C2 C3 . . . . 178.47(13) ?
    C1 C2 C3 C4 . . . . -0.5(2) ?
    C2 C3 C4 C5 . . . . 0.9(2) ?
    C3 C4 C5 C6 . . . . -0.8(2) ?
    C4 C5 C6 C1 . . . . 0.2(2) ?
    C2 C1 C6 C5 . . . . 0.21(19) ?
    C7 C1 C6 C5 . . . . -178.38(12) ?
    C9 N1 C7 C8 . . . . 66.11(16) ?
    C12 N1 C7 C8 . . . . -118.32(13) ?
    C9 N1 C7 C1 . . . . -63.51(15) ?
    C12 N1 C7 C1 . . . . 112.06(13) ?
    C6 C1 C7 N1 . . . . -57.40(14) ?
    C2 C1 C7 N1 . . . . 124.07(13) ?
    C6 C1 C7 C8 . . . . 175.54(12) ?
    C2 C1 C7 C8 . . . . -2.99(18) ?
    C12 N1 C9 O1 . . . . -179.01(13) ?
    C7 N1 C9 O1 . . . . -3.1(2) ?
    C12 N1 C9 C10 . . . . 0.25(14) ?
    C7 N1 C9 C10 . . . . 176.20(11) ?
    O1 C9 C10 C16 . . . . 0.9(2) ?
    N1 C9 C10 C16 . . . . -178.40(13) ?
    O1 C9 C10 C11 . . . . 178.91(13) ?
    N1 C9 C10 C11 . . . . -0.33(13) ?
    C16 C10 C11 C13 . . . . -0.58(19) ?
    C9 C10 C11 C13 . . . . -178.79(12) ?
    C16 C10 C11 C12 . . . . 178.50(12) ?
    C9 C10 C11 C12 . . . . 0.29(13) ?
    C9 N1 C12 O2 . . . . -179.90(13) ?
    C7 N1 C12 O2 . . . . 4.0(2) ?
    C9 N1 C12 C11 . . . . -0.07(14) ?
    C7 N1 C12 C11 . . . . -176.18(11) ?
    C13 C11 C12 O2 . . . . -1.3(2) ?
    C10 C11 C12 O2 . . . . 179.68(13) ?
    C13 C11 C12 N1 . . . . 178.86(12) ?
    C10 C11 C12 N1 . . . . -0.15(13) ?
    C10 C11 C13 C14 . . . . 1.07(18) ?
    C12 C11 C13 C14 . . . . -177.80(12) ?
    C11 C13 C14 C15 . . . . -0.94(18) ?
    C11 C13 C14 C18 . . . . 176.79(12) ?
    C13 C14 C15 C16 . . . . 0.31(19) ?
    C18 C14 C15 C16 . . . . -177.85(11) ?
    C13 C14 C15 C17 . . . . 176.77(11) ?
    C18 C14 C15 C17 . . . . -1.39(14) ?
    C11 C10 C16 C15 . . . . -0.13(18) ?
    C9 C10 C16 C15 . . . . 177.67(12) ?
    C14 C15 C16 C10 . . . . 0.26(18) ?
    C17 C15 C16 C10 . . . . -175.45(12) ?
    C18 N2 C17 O3 . . . . 177.94(13) ?
    C19 N2 C17 O3 . . . . 6.4(2) ?
    C18 N2 C17 C15 . . . . -0.74(14) ?
    C19 N2 C17 C15 . . . . -172.31(12) ?
    C14 C15 C17 O3 . . . . -177.32(13) ?
    C16 C15 C17 O3 . . . . -1.1(2) ?
    C14 C15 C17 N2 . . . . 1.33(13) ?
    C16 C15 C17 N2 . . . . 177.52(12) ?
    C17 N2 C18 O4 . . . . -179.55(12) ?
    C19 N2 C18 O4 . . . . -7.7(2) ?
    C17 N2 C18 C14 . . . . -0.08(14) ?
    C19 N2 C18 C14 . . . . 171.80(11) ?
    C15 C14 C18 O4 . . . . -179.61(13) ?
    C13 C14 C18 O4 . . . . 2.4(2) ?
    C15 C14 C18 N2 . . . . 0.93(14) ?
    C13 C14 C18 N2 . . . . -177.07(12) ?
    C18 N2 C19 C21 . . . . 120.96(13) ?
    C17 N2 C19 C21 . . . . -68.29(16) ?
    C18 N2 C19 C20 . . . . -110.14(13) ?
    C17 N2 C19 C20 . . . . 60.61(16) ?
    N2 C19 C21 C26 . . . . -81.30(15) ?
    C20 C19 C21 C26 . . . . 153.20(13) ?
    N2 C19 C21 C22 . . . . 99.25(14) ?
    C20 C19 C21 C22 . . . . -26.25(18) ?
    C26 C21 C22 C23 . . . . 1.0(2) ?
    C19 C21 C22 C23 . . . . -179.51(12) ?
    C21 C22 C23 C24 . . . . 0.3(2) ?
    C22 C23 C24 C25 . . . . -1.2(2) ?
    C23 C24 C25 C26 . . . . 0.9(2) ?
    C24 C25 C26 C21 . . . . 0.5(2) ?
    C22 C21 C26 C25 . . . . -1.4(2) ?
    C19 C21 C26 C25 . . . . 179.11(13) ?
loop_
    _geom_hbond_atom_site_label_D
    _geom_hbond_atom_site_label_H
    _geom_hbond_atom_site_label_A
    _geom_hbond_site_symmetry_A
    _geom_hbond_distance_DH
    _geom_hbond_distance_HA
    _geom_hbond_distance_DA
    _geom_hbond_angle_DHA
    C6 H6 O1 1_655 0.95 2.50 3.4129(16) 162
    C7 H7 O4 2_657 1.00 2.49 3.1840(16) 126
    C20 H20C O1 2_546 0.98 2.56 3.4948(17) 161
    C23 H23 O1 2_446 0.95 2.57 3.4847(18) 161
