# Supplementary material for: 2,6-Bis[(S)-1-phenyl­eth­yl]-1H,5H-pyrrolo­[3,4-f]isoindole-1,3,5,7(2H,6H)-tetrone
Source: Acta Crystallogr Sect E Struct Rep Online. 2012 Feb 29;68(Pt 3):o907. doi: 10.1107/S1600536812007684 (PMC3297950; doi:10.1107/S1600536812007684)
Supplement: Supplementary file 2 [file e-68-0o907-Isup2.hkl]

#
# h,k,l, Fc-squared, Fo-squared, sigma(Fo-squared) and status flag
#
data_I
_shelx_title '  P21  1898 Friedel pairs'
_shelx_refln_list_code          4
_shelx_F_calc_maximum       82.86
_exptl_crystal_F_000       444.00
_reflns_d_resolution_high  0.7920
 
loop_
 _symmetry_equiv_pos_as_xyz
 'x, y, z'
 '-x, y+1/2, -z'
 
_cell_length_a     5.6401
_cell_length_b    16.1040
_cell_length_c    11.3759
_cell_angle_alpha  90.000
_cell_angle_beta   99.762
_cell_angle_gamma  90.000
 
_shelx_F_squared_multiplier     1.000
 
loop_
 _refln_index_h
 _refln_index_k
 _refln_index_l
 _refln_F_squared_calc
 _refln_F_squared_meas
 _refln_F_squared_sigma
 _refln_observed_status
   1 -19   0       90.35       88.87      1.54 o
   2 -19   0       24.77       23.91      0.88 o
   0 -18   0       96.42      126.51      2.41 o
   1 -18   0      155.08      143.76      1.66 o
   2 -18   0        2.45        1.84      0.19 o
   3 -18   0       52.74       53.40      1.13 o
   1 -17   0      183.48      180.11      9.25 o
   2 -17   0      187.16      192.21     15.39 o
   3 -17   0       25.33       23.79      0.85 o
   0 -16   0      388.42      629.05      6.04 o
   1 -16   0      301.16      288.33      8.53 o
   2 -16   0      101.12      103.83      3.41 o
   3 -16   0       43.20       45.91      1.04 o
   4 -16   0       49.77       43.76      0.99 o
   1 -15   0       72.64       73.90      1.61 o
   2 -15   0       29.92       27.42      0.66 o
   3 -15   0       56.83       56.06      1.16 o
   4 -15   0       10.98       11.89      0.37 o
   0 -14   0      582.12      776.55      7.06 o
   1 -14   0      306.55      309.31      5.97 o
   2 -14   0       66.46       64.56      1.06 o
   3 -14   0      156.78      157.06      4.65 o
   4 -14   0        7.09        8.68      0.36 o
   5 -14   0       62.16       37.04      0.80 o
   1 -13   0      762.83      726.75     14.84 o
   2 -13   0       54.01       51.49      0.92 o
   3 -13   0       27.51       24.74      0.91 o
   4 -13   0      220.52      235.05      2.54 o
   5 -13   0      133.43      126.63      1.97 o
   1 -12   0      156.29      157.96      3.83 o
   2 -12   0      285.18      280.44      3.22 o
   3 -12   0      134.17      116.82      1.97 o
   4 -12   0      142.67      143.53      2.03 o
   5 -12   0      191.94      200.48      2.33 o
   1 -11   0      415.89      397.70      4.10 o
   2 -11   0       42.91       43.02      0.66 o
   3 -11   0      176.17      162.14      3.54 o
   4 -11   0      264.05      259.39      2.23 o
   5 -11   0       33.43       30.87      0.81 o
   0 -10   0      116.13      137.69      2.63 o
   1 -10   0      316.35      297.34      3.90 o
   2 -10   0       10.69       12.66      0.50 o
   3 -10   0      116.21       98.27      1.83 o
   4 -10   0       26.73       32.10      1.01 o
   5 -10   0       21.12       24.65      0.78 o
   1  -9   0      198.84      205.67      2.64 o
   2  -9   0       57.84       57.38      1.02 o
   3  -9   0      722.71      686.05      6.48 o
   4  -9   0       92.40       91.39      1.69 o
   5  -9   0       43.61       45.45      1.80 o
   6  -9   0       62.94       56.82      1.19 o
   0  -8   0      458.80      784.56      4.76 o
   1  -8   0      215.93      206.03      1.69 o
   2  -8   0      471.51      507.66      3.83 o
   3  -8   0      105.66      119.76      2.46 o
   4  -8   0       96.27       98.80      1.73 o
   5  -8   0        9.31        9.56      0.52 o
   6  -8   0       52.11       52.65      0.87 o
   1  -7   0      404.06      385.31      2.11 o
   2  -7   0      324.61      310.48      3.29 o
   3  -7   0       21.60       21.11      0.62 o
   4  -7   0      172.00      163.24      2.23 o
   5  -7   0      173.22      165.30      2.22 o
   6  -7   0      157.75      177.20      1.74 o
   1  -6   0      995.22      970.69      4.24 o
   2  -6   0      109.55      103.36      1.14 o
   3  -6   0      193.20      205.83      1.90 o
   4  -6   0       73.07       75.79      2.63 o
   5  -6   0      110.32      107.64      1.79 o
   6  -6   0       39.77       48.49      0.94 o
   1  -5   0      361.49      349.36      1.89 o
   2  -5   0      571.59      560.10      3.22 o
   3  -5   0      207.81      197.24      1.81 o
   4  -5   0      375.66      380.82      6.70 o
   5  -5   0       25.06       25.62      0.81 o
   6  -5   0       22.97       25.57      0.54 o
   0  -4   0     2917.95     2687.82      5.65 o
   1  -4   0     2333.29     2087.18      5.67 o
   2  -4   0      134.05      124.81      1.44 o
   3  -4   0       98.32      121.06      1.72 o
   4  -4   0      106.89      105.99      2.52 o
   5  -4   0      181.42      175.08      4.39 o
   6  -4   0      149.34      152.99      6.86 o
   1  -3   0      979.52      923.63      3.54 o
   2  -3   0      222.33      235.85      2.57 o
   3  -3   0      348.56      345.88      2.30 o
   4  -3   0      100.44      101.99      1.79 o
   5  -3   0      323.33      314.51      3.95 o
   6  -3   0      122.91      132.13      5.78 o
   0  -2   0      563.20      690.52      1.94 o
   1  -2   0      128.37      111.71      0.72 o
   2  -2   0      427.46      413.56      3.22 o
   3  -2   0      584.99      647.00      5.14 o
   4  -2   0        3.81        2.62      0.27 o
   5  -2   0      660.35      643.27     12.55 o
   6  -2   0      186.08      178.29      2.86 o
   1  -1   0     1140.08     1021.68      3.44 o
   2  -1   0      464.03      418.47      3.25 o
   3  -1   0      145.84      151.30      2.50 o
   4  -1   0      298.19      280.98      4.04 o
   5  -1   0      557.71      550.29      5.89 o
   6  -1   0       85.52       90.93      2.10 o
   1   0   0     4940.53     4084.80      6.83 o
   2   0   0       10.33        6.80      0.29 o
   3   0   0       17.76       26.58      1.05 o
   4   0   0      184.90      183.94      3.29 o
   5   0   0      883.84      896.21      7.63 o
   6   0   0      204.53      233.58      3.47 o
   1   1   0     1136.79     1011.91      3.34 o
   2   1   0      463.70      419.63      3.34 o
   3   1   0      145.61      151.11      1.80 o
   4   1   0      296.92      278.70      4.08 o
   5   1   0      559.90      558.47      7.55 o
   6   1   0       84.75       91.73      2.20 o
   7   1   0       42.35       37.33      0.75 o
   0   2   0      565.32      555.02      1.12 o
   1   2   0      128.32      113.90      1.12 o
   2   2   0      426.49      418.36      2.39 o
   3   2   0      584.99      642.28      3.84 o
   4   2   0        3.92        2.59      0.40 o
   5   2   0      659.39      646.10     11.21 o
   6   2   0      185.94      182.91      3.10 o
   1   3   0      985.94      942.30      3.50 o
   2   3   0      224.42      236.82      1.84 o
   3   3   0      351.47      341.83      2.81 o
   4   3   0       98.73      101.31      3.16 o
   5   3   0      325.84      311.89      5.01 o
   6   3   0      122.82      132.53      3.69 o
   0   4   0     2918.30     2540.11      3.07 o
   2   4   0      137.39      127.14      2.02 o
   3   4   0       96.84      116.34      1.69 o
   4   4   0      107.52      103.89      1.87 o
   5   4   0      182.20      178.02      2.43 o
   6   4   0      149.33      154.52      4.31 o
   2   5   0      572.82      560.83      4.14 o
   3   5   0      206.67      187.64      2.23 o
   4   5   0      375.55      379.98      2.88 o
   5   5   0       24.58       25.57      0.92 o
   6   5   0       22.56       24.38      0.71 o
   0   6   0       43.49       47.08      0.44 o
   1   6   0      996.07      968.06      4.15 o
   2   6   0      107.76      100.72      1.33 o
   3   6   0      192.82      200.29      2.38 o
   4   6   0       72.83       72.27      1.27 o
   5   6   0      109.40      109.39      2.50 o
   6   6   0       39.59       48.08      0.96 o
   1   7   0      400.63      388.27      2.86 o
   2   7   0      320.71      315.07      2.48 o
   3   7   0       20.89       19.39      0.76 o
   4   7   0      172.76      161.97      1.90 o
   5   7   0      175.03      173.75      2.31 o
   6   7   0      158.46      174.84      1.67 o
   0   8   0      460.79      776.95      4.45 o
   1   8   0      216.86      209.19      2.26 o
   2   8   0      475.54      503.08      3.30 o
   3   8   0      105.76      121.70      1.98 o
   4   8   0       95.47      101.35      2.80 o
   5   8   0        9.29        9.72      0.51 o
   6   8   0       51.57       53.19      1.33 o
   1   9   0      200.23      207.43      8.01 o
   2   9   0       58.43       56.19      1.54 o
   3   9   0      722.33      693.86      4.85 o
   4   9   0       92.18       91.85      2.14 o
   5   9   0       43.62       46.63      1.71 o
   6   9   0       62.72       58.52      1.27 o
   0  10   0      119.12      155.05      2.30 o
   1  10   0      313.58      313.59      4.67 o
   2  10   0       10.75       11.63      0.58 o
   3  10   0      116.61      102.26      1.52 o
   4  10   0       27.43       32.68      1.10 o
   5  10   0       21.21       25.19      0.82 o
   6  10   0       36.83       35.46      0.84 o
   1  11   0      415.71      433.03      4.83 o
   2  11   0       42.27       42.73      0.89 o
   3  11   0      176.13      168.57      2.45 o
   4  11   0      263.45      258.40      2.98 o
   5  11   0       34.29       32.34      0.86 o
   0  12   0      328.06      387.68      4.00 o
   1  12   0      155.71      153.52      3.00 o
   2  12   0      286.02      280.62      2.37 o
   3  12   0      134.42      122.28      2.04 o
   4  12   0      143.79      142.63      2.84 o
   5  12   0      190.18      206.77      1.94 o
   1  13   0      763.61      787.05      7.27 o
   2  13   0       53.60       52.78      1.97 o
   3  13   0       27.65       26.64      0.93 o
   4  13   0      218.60      226.16      3.19 o
   5  13   0      132.43      124.29      1.87 o
   0  14   0      573.74      877.82      7.55 o
   1  14   0      308.71      304.04      4.57 o
   2  14   0       66.05       62.89      2.14 o
   3  14   0      157.98      163.51      2.84 o
   4  14   0        7.43        9.19      0.42 o
   5  14   0       61.94       62.10      1.04 o
   1  15   0       72.05       71.47      2.20 o
   2  15   0       30.16       27.25      1.37 o
   3  15   0       56.98       57.30      1.54 o
   4  15   0       11.15       12.18      0.70 o
   0  16   0      388.10      599.58      6.03 o
   1  16   0      299.34      283.16      4.18 o
   2  16   0      102.03      101.05      1.73 o
   3  16   0       43.36       42.23      1.40 o
   4  16   0       50.66       48.36      1.12 o
   2  17   0      189.48      193.14      5.13 o
   3  17   0       25.75       23.78      0.86 o
   0  18   0       94.86       95.39      2.10 o
   2  18   0        2.37        2.37      0.30 o
   3  18   0       53.23       51.43      1.15 o
   1  19   0       89.76       89.74      1.32 o
   2  19   0       24.97       24.82      0.85 o
   0  20   0        9.16        8.00      0.49 o
   0 -20   1       26.03       25.42      0.71 o
  -2 -19   1       42.21       40.47      1.07 o
  -1 -19   1      233.25      224.94      2.59 o
   0 -19   1        6.62        8.38      0.46 o
   1 -19   1        4.34        4.72      0.37 o
   2 -19   1       24.94       25.90      0.70 o
  -3 -18   1       46.37       53.36      1.24 o
  -2 -18   1        9.37        9.56      0.59 o
  -1 -18   1       93.34       91.70      2.67 o
   0 -18   1       39.69       38.68      1.13 o
   1 -18   1       10.40       11.36      0.39 o
   2 -18   1      135.65      138.11      4.62 o
   3 -18   1       90.36       78.65      1.14 o
  -3 -17   1       56.34       55.66      4.47 o
  -2 -17   1       62.44       57.48      1.50 o
  -1 -17   1        3.50        4.09      0.24 o
   0 -17   1       71.85       85.83      5.28 o
   1 -17   1      308.90      298.03      9.70 o
   2 -17   1       72.41       72.75      2.71 o
   3 -17   1       18.26       18.87      1.09 o
  -4 -16   1       35.06       36.90      0.97 o
  -3 -16   1       52.13       49.27      1.21 o
  -2 -16   1       19.29       20.57      0.57 o
  -1 -16   1      316.78      301.57      2.30 o
   0 -16   1      991.92     1315.85    104.63 o
   1 -16   1       91.52       83.58      2.45 o
   2 -16   1       70.10       75.90      1.54 o
   3 -16   1       16.25       19.65      0.84 o
   4 -16   1      193.49      190.51      2.02 o
  -4 -15   1       47.76       46.47      0.75 o
  -3 -15   1       25.27       24.37      0.67 o
  -2 -15   1      320.92      305.19      4.52 o
  -1 -15   1      104.85      104.88      1.17 o
   0 -15   1       63.62       88.12      7.49 o
   1 -15   1      144.01      150.90      2.34 o
   2 -15   1       47.02       50.80      0.99 o
   3 -15   1        4.20        5.89      0.33 o
   4 -15   1       45.74       40.55      1.18 o
  -5 -14   1      153.49      147.18      1.86 o
  -4 -14   1       61.04       59.33      0.95 o
  -3 -14   1       41.46       39.09      1.13 o
  -2 -14   1       16.09       15.83      0.50 o
  -1 -14   1      206.49      202.42      5.38 o
   0 -14   1      862.59     1195.09    102.72 o
   1 -14   1      366.26      360.19      3.13 o
   2 -14   1       45.83       45.42      1.00 o
   3 -14   1      127.51      118.64      2.11 o
   4 -14   1       51.23       62.45      1.36 o
  -5 -13   1      298.43      305.35      3.18 o
  -4 -13   1      145.79      138.53      1.95 o
  -3 -13   1       41.03       35.84      1.03 o
  -2 -13   1      171.17      175.60      4.21 o
  -1 -13   1       52.29       57.41      2.88 o
   0 -13   1       14.81       20.33      2.15 o
   1 -13   1        2.53        2.71      0.21 o
   2 -13   1      213.00      210.56      2.13 o
   3 -13   1       23.97       21.15      0.65 o
   4 -13   1       13.47       16.51      0.90 o
   5 -13   1       56.84       55.48      1.20 o
  -5 -12   1      140.62      134.39      2.39 o
  -4 -12   1      136.85      122.88      4.45 o
  -3 -12   1       55.74       44.36      0.98 o
  -2 -12   1       55.16       55.48      0.85 o
  -1 -12   1      186.84      180.90      1.77 o
   1 -12   1       67.99       64.57      3.24 o
   2 -12   1        5.17        4.92      0.27 o
   3 -12   1       65.85       69.24      1.20 o
   4 -12   1       14.54       12.47      0.59 o
   5 -12   1        8.18        8.22      0.35 o
  -5 -11   1       29.76       29.98      0.79 o
  -4 -11   1      211.23      197.55      6.08 o
  -3 -11   1       30.44       29.81      0.79 o
  -2 -11   1      445.25      439.58      2.44 o
  -1 -11   1       58.17       61.87      1.71 o
   0 -11   1       55.64      108.40      2.11 o
   2 -11   1       22.83       25.15      0.52 o
   3 -11   1      132.50      144.29      2.17 o
   4 -11   1      335.18      308.15      3.06 o
   5 -11   1       10.04       10.22      0.45 o
  -6 -10   1       57.03       47.99      1.00 o
  -5 -10   1        1.82        2.35      0.33 o
  -4 -10   1       34.99       35.65      0.85 o
  -3 -10   1      315.69      314.93      2.34 o
  -2 -10   1      157.44      167.75      2.66 o
  -1 -10   1      197.60      191.56      2.78 o
   0 -10   1       90.94      184.46      2.61 o
   1 -10   1     1735.28     1693.74      8.51 o
   2 -10   1       10.37       12.02      0.78 o
   3 -10   1      144.87      136.94      2.40 o
   4 -10   1      260.57      268.09      2.92 o
   5 -10   1      271.77      294.06      2.81 o
  -6  -9   1      155.96      161.99      2.09 o
  -5  -9   1       92.31       91.62      1.59 o
  -4  -9   1       17.12       17.22      0.59 o
  -3  -9   1       16.89       14.86      0.43 o
  -2  -9   1      338.09      356.40      2.52 o
  -1  -9   1      653.40      638.64      3.85 o
   0  -9   1      559.72      995.70     21.06 o
   1  -9   1      206.34      208.53      1.85 o
   2  -9   1       87.53       85.76      2.02 o
   3  -9   1       22.69       20.92      0.59 o
   4  -9   1       90.84       83.43      1.63 o
   5  -9   1      140.66      138.35      1.90 o
   6  -9   1       72.53       81.37      1.37 o
  -6  -8   1      106.29      115.35      2.14 o
  -5  -8   1        1.62        2.07      0.23 o
  -4  -8   1      294.57      313.65      5.39 o
  -3  -8   1       20.15       17.35      0.79 o
  -2  -8   1      711.58      748.92      7.09 o
  -1  -8   1      385.77      397.23      2.27 o
   0  -8   1       85.12      142.16      2.10 o
   1  -8   1       15.36       21.09      0.55 o
   2  -8   1      239.72      245.62      5.96 o
   3  -8   1       62.00       66.53      1.95 o
   4  -8   1      120.70      111.59      2.58 o
   5  -8   1       96.32       93.90      1.61 o
   6  -8   1       98.28      104.16      1.78 o
  -6  -7   1        5.82        6.87      0.36 o
  -5  -7   1       67.34       64.80      1.40 o
  -4  -7   1      159.01      155.74      2.11 o
  -3  -7   1       12.65       14.22      0.73 o
  -2  -7   1      276.37      289.65      2.04 o
  -1  -7   1     2303.18     2249.84     27.65 o
   0  -7   1      388.50      744.33     42.92 o
   1  -7   1      194.87      200.98      1.55 o
   2  -7   1     1335.75     1354.02      7.31 o
   3  -7   1        5.82        7.03      0.62 o
   4  -7   1      191.12      185.10      3.46 o
   5  -7   1       28.21       30.73      0.93 o
   6  -7   1       35.12       34.16      1.11 o
  -6  -6   1       29.99       30.32      0.78 o
  -5  -6   1      400.65      397.53      4.87 o
  -4  -6   1       24.48       25.54      0.64 o
  -3  -6   1       83.30       93.00      1.30 o
  -2  -6   1      154.42      164.57      1.45 o
  -1  -6   1      640.30      624.80     10.93 o
   0  -6   1      568.52     1081.45    112.57 o
   1  -6   1       42.68       48.26      0.69 o
   2  -6   1      679.45      672.56      3.96 o
   3  -6   1       48.19       55.28      1.68 o
   4  -6   1       50.65       58.97      2.08 o
   5  -6   1      265.26      273.62      2.56 o
   6  -6   1      135.29      141.43      2.42 o
  -6  -5   1      286.61      312.54      2.91 o
  -5  -5   1      112.72      105.69      1.88 o
  -4  -5   1       97.72      102.25      1.27 o
  -3  -5   1      190.87      201.82      1.90 o
  -2  -5   1       75.04       70.34      0.91 o
  -1  -5   1     1694.84     1586.60      5.15 o
   0  -5   1      369.96      403.93     98.37 o
   1  -5   1      144.33      145.16      2.64 o
   2  -5   1      627.54      654.28      2.65 o
   3  -5   1     1097.75     1096.73      7.35 o
   4  -5   1      230.70      248.47     10.05 o
   5  -5   1      147.21      148.92      2.18 o
   6  -5   1       72.02       76.12      1.84 o
  -6  -4   1        0.99        1.29      0.18 o
  -5  -4   1       77.61       71.93      1.40 o
  -4  -4   1        7.47        6.31      0.47 o
  -3  -4   1      494.42      514.57      3.82 o
  -2  -4   1      869.97      862.41      4.04 o
  -1  -4   1      413.25      386.78      2.29 o
   0  -4   1      353.36      317.26      1.85 o
   1  -4   1      403.37      383.17      2.74 o
   2  -4   1      241.31      259.80      1.77 o
   3  -4   1       58.20       62.88      1.04 o
   4  -4   1       65.87       70.51      3.50 o
   5  -4   1      184.22      169.91      2.99 o
   6  -4   1       46.33       48.26      1.48 o
  -6  -3   1       21.69       21.47      0.96 o
  -5  -3   1      144.81      149.81      2.84 o
  -4  -3   1      335.39      331.23      3.45 o
  -3  -3   1      119.88      131.56      1.46 o
  -2  -3   1       66.06       70.69      0.86 o
   0  -3   1       92.87       84.44      0.48 o
   1  -3   1     1464.89     1340.67      3.06 o
   2  -3   1      777.74      780.11      6.16 o
   3  -3   1      487.08      500.96      4.59 o
   4  -3   1      135.11      136.70      2.88 o
   5  -3   1       33.62       28.43      1.26 o
   6  -3   1      244.63      254.82      8.17 o
  -7  -2   1       21.43       20.25      0.61 o
  -6  -2   1      171.20      184.88      2.60 o
  -5  -2   1       60.68       56.91      1.85 o
  -4  -2   1      357.54      350.40      2.79 o
  -2  -2   1      334.16      326.42      2.84 o
   0  -2   1      689.18      622.45      1.18 o
   3  -2   1      505.36      517.78      4.64 o
   4  -2   1      100.85       90.18      2.26 o
   5  -2   1      306.90      291.45      4.15 o
   6  -2   1       45.19       45.83      1.12 o
  -7  -1   1       20.81       17.60      0.80 o
  -6  -1   1       79.00       80.29      2.03 o
  -5  -1   1        8.05        7.80      0.70 o
  -4  -1   1        8.14       10.69      0.78 o
  -3  -1   1       60.10       72.59      1.72 o
  -2  -1   1      288.20      248.37      2.46 o
   0  -1   1     2486.50     1978.31      3.39 o
   1  -1   1     1270.07     1121.60      3.62 o
   2  -1   1     1168.44     1183.35      5.48 o
   3  -1   1      226.06      260.77      3.31 o
   4  -1   1        2.92        3.94      0.46 o
   5  -1   1      113.58      108.59      2.58 o
   6  -1   1       62.76       68.49      1.79 o
  -7   0   1       22.68       20.76      0.47 o
  -6   0   1       37.97       38.17      1.43 o
  -5   0   1       40.25       45.52      1.73 o
  -4   0   1       86.39      108.31      2.52 o
  -3   0   1        6.19        6.48      0.50 o
  -2   0   1     1693.21     1561.57      8.21 o
  -1   0   1     3798.91     3346.16      6.08 o
   0   0   1      263.09      227.26      6.44 o
   1   0   1      619.49      573.49      2.61 o
   2   0   1        2.24        1.48      0.13 o
   3   0   1       65.89       59.48      1.57 o
   4   0   1      134.31      134.98      2.81 o
   5   0   1       15.84       17.69      1.06 o
   6   0   1      160.33      174.84      2.56 o
  -7   1   1       20.51       18.64      0.58 o
  -6   1   1       79.28       82.07      2.13 o
  -5   1   1        7.96        7.51      0.47 o
  -4   1   1        7.86       10.64      0.80 o
  -3   1   1       59.46       68.33      1.17 o
  -2   1   1      289.22      242.72      1.71 o
  -1   1   1     1648.62     1485.53      7.52 o
   0   1   1     2491.95     2081.75      3.16 o
   1   1   1     1263.88     1119.77      3.61 o
   2   1   1     1172.13     1193.66      5.95 o
   3   1   1      225.26      262.35      3.43 o
   4   1   1        3.11        5.47      0.56 o
   5   1   1      115.43      114.19      1.79 o
   6   1   1       63.52       69.92      1.85 o
  -7   2   1       21.24       20.35      0.59 o
  -6   2   1      173.11      183.83      3.20 o
  -5   2   1       60.95       60.50      1.39 o
  -4   2   1      357.65      351.05      4.64 o
  -3   2   1      989.88      997.80      4.57 o
  -2   2   1      331.39      321.56      2.87 o
  -1   2   1     1664.56     1553.86      5.90 o
   0   2   1      681.52      628.75      1.85 o
   1   2   1      695.52      700.35      2.34 o
   2   2   1      321.92      309.31      2.12 o
   3   2   1      503.85      516.66      4.61 o
   4   2   1       99.66       87.88      2.31 o
   5   2   1      304.42      295.09      3.53 o
   6   2   1       45.18       46.69      1.50 o
  -6   3   1       21.99       22.50      0.87 o
  -5   3   1      143.96      149.11      2.86 o
  -4   3   1      335.15      339.83      4.68 o
  -3   3   1      120.65      131.29      1.69 o
  -2   3   1       65.95       69.27      0.96 o
  -1   3   1     2296.19     2181.59      3.59 o
   1   3   1     1468.67     1337.56      4.24 o
   2   3   1      777.53      776.43      5.12 o
   3   3   1      487.94      502.53      5.69 o
   4   3   1      136.48      135.37      1.61 o
   5   3   1       33.95       30.58      0.97 o
   6   3   1      244.08      253.47      8.31 o
  -6   4   1        0.97        1.14      0.17 o
  -5   4   1       78.45       74.94      1.61 o
  -4   4   1        7.40        5.83      0.43 o
  -3   4   1      493.46      518.64      3.49 o
  -2   4   1      865.76      872.66      4.89 o
  -1   4   1      417.40      394.96      2.16 o
   0   4   1      354.07      310.62      2.07 o
   1   4   1      400.01      383.86      2.74 o
   2   4   1      240.34      255.56      2.74 o
   3   4   1       57.06       59.70      1.81 o
   4   4   1       66.04       73.23      1.07 o
   5   4   1      183.69      177.31      2.37 o
   6   4   1       46.76       49.66      1.41 o
  -6   5   1      286.87      311.68      2.65 o
  -5   5   1      113.56      111.87      2.45 o
  -4   5   1       98.90      105.66      1.50 o
  -3   5   1      190.54      198.11      2.23 o
  -1   5   1     1692.65     1610.80      5.52 o
   0   5   1      368.28      361.47      1.76 o
   2   5   1      624.38      662.21      4.57 o
   3   5   1     1097.68     1073.87      5.46 o
   4   5   1      230.43      246.50      2.01 o
   5   5   1      147.47      153.88      2.21 o
   6   5   1       71.54       72.84      1.17 o
  -6   6   1       30.05       30.02      0.79 o
  -5   6   1      400.10      401.19      3.71 o
  -4   6   1       23.63       23.47      0.72 o
  -3   6   1       83.34       91.05      2.14 o
  -2   6   1      154.80      164.97      1.66 o
  -1   6   1      641.88      637.95      5.13 o
   0   6   1      567.36     1023.91      3.93 o
   1   6   1       42.36       48.08      1.13 o
   2   6   1      680.71      674.88      5.39 o
   3   6   1       48.77       53.47      1.26 o
   4   6   1       50.34       59.59      1.13 o
   5   6   1      265.67      281.07      3.54 o
   6   6   1      134.79      142.61      2.45 o
  -6   7   1        5.78        6.76      0.35 o
  -5   7   1       67.39       67.03      1.47 o
  -4   7   1      158.17      155.87      1.85 o
  -3   7   1       12.57       13.93      0.62 o
  -2   7   1      277.40      288.34      3.19 o
  -1   7   1     2302.67     2272.87     27.38 o
   0   7   1      388.48      754.06      3.84 o
   1   7   1      194.75      205.57      2.18 o
   2   7   1     1334.10     1367.71      7.99 o
   3   7   1        6.02        8.06      0.81 o
   4   7   1      191.37      184.18      3.57 o
   5   7   1       27.67       30.47      0.93 o
   6   7   1       34.76       33.60      0.71 o
  -6   8   1      106.59      112.03      1.83 o
  -5   8   1        1.97        2.71      0.27 o
  -4   8   1      296.05      311.45      4.78 o
  -3   8   1       20.07       18.13      1.09 o
  -2   8   1      712.54      747.13      3.92 o
  -1   8   1      381.26      378.63      3.10 o
   0   8   1       85.59      144.23      1.77 o
   1   8   1       15.32       24.01      0.55 o
   2   8   1      237.84      242.58      4.44 o
   3   8   1       61.08       65.00      1.47 o
   4   8   1      120.39      111.48      2.17 o
   5   8   1       96.30       95.90      1.26 o
   6   8   1       98.59      105.24      1.75 o
  -6   9   1      154.09      159.25      2.18 o
  -5   9   1       93.28       95.03      2.52 o
  -4   9   1       16.57       17.04      1.12 o
  -3   9   1       17.05       16.01      0.71 o
  -2   9   1      339.66      356.75      2.91 o
  -1   9   1      655.47      629.81      2.56 o
   2   9   1       88.90       84.63      1.48 o
   3   9   1       23.76       22.88      0.78 o
   4   9   1       91.20       84.77      1.80 o
   5   9   1      141.05      143.89      1.95 o
   6   9   1       71.56       82.53      1.38 o
  -6  10   1       57.38       50.90      1.07 o
  -5  10   1        1.97        2.30      0.33 o
  -4  10   1       34.96       35.07      1.58 o
  -3  10   1      315.02      309.29      3.17 o
  -2  10   1      155.86      161.14      2.01 o
  -1  10   1      196.94      203.49      2.98 o
   0  10   1       90.41      174.93      2.26 o
   1  10   1     1736.47     1701.13      8.10 o
   2  10   1       10.98       12.67      0.48 o
   3  10   1      144.42      140.15      1.80 o
   4  10   1      260.72      273.11      3.16 o
   5  10   1      271.18      297.28      2.68 o
   6  10   1       51.48       55.05      0.92 o
  -5  11   1       29.41       29.52      1.20 o
  -4  11   1      210.59      196.45      6.68 o
  -3  11   1       30.77       29.45      1.01 o
  -2  11   1      444.46      433.08      3.36 o
  -1  11   1       58.08       64.07      1.25 o
   0  11   1       57.20       88.75      1.73 o
   1  11   1      174.84      233.51     18.00 o
   2  11   1       22.54       27.06      0.72 o
   3  11   1      132.90      148.42      3.09 o
   4  11   1      335.11      311.76      3.25 o
   5  11   1        9.51        9.69      0.44 o
  -5  12   1      140.02      131.96      2.29 o
  -4  12   1      137.12      123.08      2.70 o
  -3  12   1       54.64       43.77      1.23 o
  -2  12   1       54.39       53.98      1.01 o
  -1  12   1      187.12      178.83      6.08 o
   0  12   1       47.40       43.43      1.43 o
   1  12   1       67.65       72.10      5.63 o
   2  12   1        4.97        4.43      0.35 o
   3  12   1       65.44       69.40      1.52 o
   4  12   1       14.74       12.52      0.81 o
   5  12   1        8.61        8.89      0.37 o
  -5  13   1      298.31      310.71      3.12 o
  -4  13   1      147.74      139.03      2.56 o
  -3  13   1       40.57       40.06      1.17 o
  -2  13   1      172.06      167.75      3.36 o
  -1  13   1       52.21       58.49      6.23 o
   0  13   1       15.09       13.29      0.62 o
   1  13   1        2.91        3.60      0.39 o
   2  13   1      211.16      217.33      4.13 o
   3  13   1       23.93       21.28      1.33 o
   4  13   1       14.00       15.85      0.62 o
   5  13   1       56.23       54.05      0.75 o
  -5  14   1      153.62      150.32      1.76 o
  -4  14   1       61.53       56.35      1.36 o
  -3  14   1       41.42       39.97      1.53 o
  -2  14   1       16.48       15.25      1.01 o
  -1  14   1      206.21      196.05      6.15 o
   0  14   1      864.11      852.50      7.88 o
   1  14   1      368.25      359.85      4.59 o
   2  14   1       46.48       46.44      1.90 o
   3  14   1      126.72      117.38      2.84 o
   4  14   1       49.96       55.92      1.41 o
  -4  15   1       48.09       47.39      1.40 o
  -3  15   1       25.19       25.46      1.12 o
  -2  15   1      320.12      290.72      4.32 o
  -1  15   1      105.51      105.00      5.72 o
   0  15   1       63.80       91.50     24.88 o
   1  15   1      146.65      149.35      3.22 o
   2  15   1       48.01       52.03      1.32 o
   3  15   1        4.21        6.01      0.58 o
   4  15   1       45.69       40.34      1.20 o
  -4  16   1       34.27       34.69      0.98 o
  -3  16   1       52.08       49.09      1.18 o
  -2  16   1       18.96       19.56      1.19 o
  -1  16   1      314.99      307.39      4.27 o
   0  16   1      995.13     1372.04    216.17 o
   2  16   1       68.81       68.61      1.38 o
   4  16   1      193.26      194.76      2.09 o
  -3  17   1       56.09       56.45      2.35 o
  -2  17   1       62.19       58.45      1.56 o
   0  17   1       72.14       73.87      2.19 o
   2  17   1       72.51       71.10      2.14 o
   3  17   1       18.14       18.00      0.72 o
  -2  18   1        9.57        9.81      0.64 o
   0  18   1       40.22       40.67      1.40 o
   1  18   1       10.36       11.26      0.77 o
   2  18   1      136.80      136.19      3.03 o
   3  18   1       88.31       82.25      1.32 o
  -2  19   1       42.73       39.29      1.10 o
  -1  19   1      234.19      227.23      3.16 o
   1  19   1        4.29        4.49      0.28 o
   2  19   1       23.82       26.48      0.83 o
  -1  20   1      132.70      121.56      1.59 o
   0  20   1       26.09       26.01      0.87 o
   0 -20   2       39.05       29.79      0.75 o
  -1 -19   2       61.22       60.16      1.37 o
   0 -19   2      152.60      153.28      2.36 o
   1 -19   2       25.53       24.42      0.82 o
   2 -19   2       16.00       13.36      0.48 o
  -3 -18   2      160.91      186.66      2.29 o
  -2 -18   2       96.42       94.89      2.24 o
  -1 -18   2       13.44       15.03      0.80 o
   0 -18   2      140.12      147.66      2.64 o
   1 -18   2      185.56      185.55      2.73 o
   2 -18   2       12.75       12.40      0.61 o
  -3 -17   2       58.08       62.02      1.61 o
  -2 -17   2      241.08      234.21      8.62 o
  -1 -17   2       25.63       25.56      0.60 o
   0 -17   2       97.44      140.38     23.51 o
   1 -17   2       59.97       57.93      1.70 o
   2 -17   2      143.17      139.62      6.64 o
   3 -17   2       36.55       35.83      0.99 o
  -4 -16   2       61.80       69.45      1.41 o
  -3 -16   2       75.44       76.20      2.13 o
  -2 -16   2       32.97       31.92      0.91 o
  -1 -16   2        9.58       11.39      0.80 o
   0 -16   2      191.07      277.00     45.45 o
   1 -16   2       67.63       67.73      1.67 o
   2 -16   2       50.74       53.90      1.26 o
   3 -16   2       48.42       52.42      1.03 o
   4 -16   2        5.63        4.16      0.26 o
  -4 -15   2        0.85        1.10      0.18 o
  -3 -15   2        3.09        2.03      0.16 o
  -2 -15   2      116.23      108.98      1.30 o
  -1 -15   2       13.47       13.80      0.51 o
   0 -15   2      289.71      395.19     55.72 o
   1 -15   2      393.60      404.42      5.24 o
   2 -15   2      259.02      267.52      2.99 o
   3 -15   2      112.79      121.10      1.75 o
   4 -15   2       55.39       56.02      1.27 o
  -5 -14   2        3.50        4.59      0.32 o
  -4 -14   2        2.48        1.86      0.17 o
  -3 -14   2       28.78       30.15      0.67 o
  -2 -14   2      113.97      109.82      1.40 o
  -1 -14   2      401.20      394.76      4.89 o
   0 -14   2       32.80       43.67      6.63 o
   1 -14   2      169.06      166.25      4.37 o
   2 -14   2      260.27      265.31      2.59 o
   3 -14   2       34.22       39.51      0.96 o
   4 -14   2       76.24       76.44      1.45 o
  -5 -13   2       33.52       35.93      1.10 o
  -4 -13   2       54.86       53.96      1.36 o
  -3 -13   2       67.43       62.10      1.16 o
  -2 -13   2      680.70      625.08      4.47 o
  -1 -13   2      261.99      262.06      2.62 o
   0 -13   2       27.58       27.14      0.96 o
   1 -13   2      279.95      263.91      5.34 o
   2 -13   2      474.97      443.97      3.75 o
   3 -13   2       51.20       52.54      1.03 o
   4 -13   2      152.80      146.50      1.81 o
   5 -13   2       41.26       29.75      0.79 o
  -5 -12   2       12.96       11.20      0.69 o
  -4 -12   2      186.93      206.56      3.61 o
  -3 -12   2      146.92      142.29      1.78 o
  -2 -12   2      215.42      198.93      3.63 o
  -1 -12   2      109.60      105.03      1.19 o
   0 -12   2      131.57      133.89      2.01 o
   1 -12   2      858.07      884.03     34.24 o
   2 -12   2      207.45      205.44      2.13 o
   3 -12   2        4.47        5.39      0.33 o
   4 -12   2      157.24      157.76      2.05 o
   5 -12   2       27.95       29.58      0.88 o
  -5 -11   2      114.94      112.52      2.37 o
  -4 -11   2      201.61      186.12      2.45 o
  -3 -11   2      174.59      169.43      2.41 o
  -2 -11   2      338.19      312.45      2.20 o
  -1 -11   2       85.86       87.10      2.10 o
   0 -11   2      207.42      413.63      4.30 o
   1 -11   2      131.85      104.80      2.29 o
   2 -11   2       71.98       64.09      0.85 o
   3 -11   2      350.32      336.60      2.64 o
   4 -11   2      152.48      154.88      2.14 o
   5 -11   2        5.77        4.99      0.45 o
  -6 -10   2       15.42       15.19      0.60 o
  -5 -10   2       68.36       70.57      1.29 o
  -4 -10   2       39.64       43.72      1.20 o
  -3 -10   2      117.02      120.97      1.96 o
  -2 -10   2       86.70       90.40      2.05 o
  -1 -10   2       34.33       33.60      1.24 o
   0 -10   2      441.36      790.81      5.43 o
   1 -10   2       51.88       60.45      1.77 o
   2 -10   2       87.66       95.45      2.36 o
   3 -10   2      391.19      370.01      2.37 o
   4 -10   2       42.89       43.80      1.16 o
   5 -10   2      119.91      129.78      1.64 o
  -6  -9   2       28.54       29.53      0.94 o
  -5  -9   2       41.33       39.98      1.04 o
  -4  -9   2      107.89      111.10      1.49 o
  -3  -9   2      229.72      229.53      1.75 o
  -2  -9   2       80.94       84.16      1.86 o
  -1  -9   2       43.98       33.08      1.14 o
   0  -9   2      430.00      782.30      5.61 o
   1  -9   2      433.89      439.42      4.51 o
   3  -9   2      131.70      133.05      1.64 o
   4  -9   2      552.87      544.95      4.57 o
   5  -9   2       56.50       67.55      1.30 o
   6  -9   2       29.42       32.53      0.77 o
  -6  -8   2        2.97        2.64      0.21 o
  -5  -8   2      254.15      246.13      2.67 o
  -4  -8   2      308.59      302.10      3.03 o
  -3  -8   2        4.28        4.00      0.41 o
  -2  -8   2      229.92      233.89      2.92 o
  -1  -8   2       90.63      112.46      1.59 o
   0  -8   2      479.42      923.46     33.17 o
   1  -8   2      168.26      179.65      2.70 o
   2  -8   2       48.89       52.81      1.62 o
   3  -8   2      276.97      279.91      3.59 o
   4  -8   2       46.05       41.97      1.48 o
   5  -8   2        4.15        5.61      0.37 o
   6  -8   2       28.15       29.87      0.87 o
  -6  -7   2       19.50       18.58      0.60 o
  -5  -7   2      102.73      108.17      2.60 o
  -4  -7   2      259.02      246.91      2.99 o
  -3  -7   2       38.32       47.26      0.95 o
  -2  -7   2      312.00      342.72      6.60 o
  -1  -7   2      258.02      290.87      1.46 o
   0  -7   2      881.33     1567.59      8.20 o
   1  -7   2      313.99      314.17      3.84 o
   2  -7   2      113.09      124.10      2.36 o
   4  -7   2       48.63       43.90      1.13 o
   5  -7   2       14.32       14.48      0.61 o
   6  -7   2        9.96       10.95      0.58 o
  -6  -6   2       32.85       34.65      0.85 o
  -5  -6   2       17.16       17.89      1.04 o
  -4  -6   2      159.44      154.31      1.60 o
  -3  -6   2      126.72      123.72      1.51 o
  -2  -6   2       22.09       28.79      0.68 o
  -1  -6   2     1400.04     1414.14      5.59 o
   0  -6   2      735.13     1132.98      5.35 o
   1  -6   2       30.47       30.97      0.53 o
   2  -6   2      295.48      317.91      3.65 o
   3  -6   2       85.40       87.54      2.21 o
   4  -6   2      916.79      874.98     12.64 o
   5  -6   2      152.50      152.85      1.97 o
   6  -6   2       65.45       70.21      1.58 o
  -6  -5   2      202.82      201.43      2.13 o
  -5  -5   2      310.31      314.60      4.41 o
  -4  -5   2      202.70      193.47      2.28 o
  -3  -5   2      173.09      161.35      2.31 o
  -2  -5   2      263.36      244.98      1.70 o
  -1  -5   2        9.33        8.40      0.39 o
   1  -5   2      905.92      916.71      6.47 o
   3  -5   2       33.07       30.56      1.29 o
   4  -5   2      497.26      458.51      8.77 o
   5  -5   2      444.71      447.04      4.93 o
   6  -5   2        3.36        3.37      0.39 o
  -6  -4   2      113.40      113.57      3.12 o
  -5  -4   2      133.97      129.50      3.32 o
  -4  -4   2      117.95      113.96      2.13 o
  -3  -4   2        3.37        2.83      0.30 o
  -2  -4   2     1261.82     1254.15      5.20 o
  -1  -4   2     3186.41     2947.27     61.03 o
   0  -4   2     1592.29     1471.34      4.98 o
   1  -4   2      274.73      273.80      1.21 o
   2  -4   2      512.01      565.72      2.99 o
   3  -4   2        2.62        4.45      0.49 o
   4  -4   2       54.19       47.66      1.63 o
   5  -4   2       47.02       41.55      1.08 o
   6  -4   2        5.65        5.80      0.42 o
  -7  -3   2       20.49       21.81      0.64 o
  -6  -3   2      165.00      172.75      2.74 o
  -5  -3   2      122.50      117.82      2.62 o
  -4  -3   2      377.67      401.48      3.98 o
  -3  -3   2      234.09      265.59      2.13 o
  -2  -3   2       98.38       93.11      1.37 o
   0  -3   2     5527.63     4470.76      8.38 o
   1  -3   2     1791.81     1640.24     27.84 o
   2  -3   2      115.02      119.09      0.95 o
   3  -3   2      254.54      271.17      3.64 o
   4  -3   2      539.88      535.31     13.77 o
   5  -3   2       70.40       75.63      1.54 o
   6  -3   2        9.18        9.68      0.43 o
  -7  -2   2        8.64        7.71      0.39 o
  -6  -2   2      156.14      165.40      4.01 o
  -5  -2   2      164.03      160.35      3.14 o
  -4  -2   2      140.99      128.44      3.76 o
  -3  -2   2      115.35      120.55      2.18 o
  -2  -2   2        1.91        2.81      0.26 o
  -1  -2   2     6236.03     5465.37      8.54 o
   0  -2   2     4033.73     3438.67      5.36 o
   2  -2   2      689.05      662.60      4.09 o
   3  -2   2       76.35       81.32      1.82 o
   4  -2   2       73.98       68.15      1.12 o
   5  -2   2      270.97      281.82      4.04 o
   6  -2   2      188.35      199.72      2.88 o
  -7  -1   2        0.24        0.44      0.07 o
  -6  -1   2      153.18      157.80      1.91 o
  -5  -1   2      358.63      355.77      4.78 o
  -4  -1   2        6.54        7.14      0.63 o
  -3  -1   2       26.98       26.09      1.02 o
  -2  -1   2      534.58      527.66      3.52 o
  -1  -1   2     2621.13     2420.21      5.69 o
   1  -1   2      464.65      437.51      2.26 o
   2  -1   2       91.39       98.17      1.58 o
   3  -1   2      120.52      129.10      2.30 o
   4  -1   2        6.70        7.32      0.52 o
   6  -1   2       31.64       31.42      0.80 o
  -7   0   2       49.18       49.59      0.69 o
  -6   0   2      667.16      693.14      5.41 o
  -5   0   2        1.97        2.76      0.40 o
  -4   0   2       35.92       36.75      1.44 o
  -3   0   2      892.20      909.38      6.00 o
  -2   0   2        2.48        2.79      0.25 o
  -1   0   2      283.20      255.17      1.63 o
   1   0   2     2241.10     2131.98     26.66 o
   2   0   2      772.48      785.37      3.35 o
   3   0   2        2.47        4.35      0.43 o
   4   0   2        1.96        1.19      0.17 o
   5   0   2      481.55      452.15      5.31 o
   6   0   2      341.74      370.05      4.66 o
  -7   1   2        0.24        0.33      0.04 o
  -6   1   2      155.22      159.89      3.01 o
  -5   1   2      357.95      347.95      4.97 o
  -4   1   2        6.59        7.25      0.64 o
  -3   1   2       25.91       24.56      0.99 o
  -2   1   2      532.87      528.23      2.40 o
  -1   1   2     2618.59     2437.18      5.09 o
   0   1   2     1968.46     1782.11      6.41 o
   1   1   2      460.99      445.23      2.36 o
   2   1   2       89.06      101.71      1.66 o
   3   1   2      120.79      130.02      2.33 o
   4   1   2        6.90        7.73      0.46 o
   5   1   2      519.98      534.37      4.70 o
   6   1   2       30.74       30.60      0.77 o
  -7   2   2        8.46        6.82      0.36 o
  -6   2   2      155.27      169.23      3.13 o
  -5   2   2      162.93      164.36      3.46 o
  -4   2   2      139.71      126.57      2.76 o
  -3   2   2      115.80      121.88      1.54 o
  -2   2   2        1.63        2.90      0.35 o
  -1   2   2     6225.23     5607.05      8.89 o
   0   2   2     4044.07     3509.97      6.00 o
   1   2   2     4609.25     4231.48     51.24 o
   2   2   2      685.57      657.20      3.19 o
   3   2   2       75.09       78.76      1.38 o
   4   2   2       74.35       66.98      1.40 o
   5   2   2      269.05      282.22      3.77 o
   6   2   2      187.96      205.53      3.01 o
  -7   3   2       20.45       23.25      0.62 o
  -6   3   2      164.56      172.36      2.62 o
  -5   3   2      121.66      124.63      3.02 o
  -4   3   2      378.62      414.46      5.08 o
  -3   3   2      233.49      267.42      2.99 o
  -2   3   2       98.19       93.93      1.13 o
   0   3   2     5531.75     4402.69      6.94 o
   1   3   2     1791.22     1611.74     29.87 o
   2   3   2      116.34      118.79      1.40 o
   3   3   2      254.86      264.94      2.61 o
   4   3   2      539.95      534.38     11.04 o
   5   3   2       70.13       77.66      1.93 o
   6   3   2        9.50       10.14      0.66 o
  -6   4   2      113.71      117.16      1.69 o
  -5   4   2      133.58      130.90      3.09 o
  -4   4   2      119.66      117.61      2.75 o
  -3   4   2        3.85        3.34      0.27 o
  -2   4   2     1262.77     1257.33      5.68 o
  -1   4   2     3184.07     3067.53     32.94 o
   0   4   2     1585.23     1475.89      4.93 o
   1   4   2      276.61      277.20      1.62 o
   2   4   2      510.83      543.07      4.30 o
   3   4   2        2.90        4.53      0.51 o
   4   4   2       54.67       46.11      0.95 o
   5   4   2       46.23       40.72      1.11 o
   6   4   2        5.67        6.07      0.37 o
  -6   5   2      202.75      200.34      2.41 o
  -5   5   2      309.72      322.57      4.76 o
  -4   5   2      199.95      194.39      2.46 o
  -3   5   2      172.60      159.41      1.94 o
  -2   5   2      264.16      253.69      1.91 o
  -1   5   2        8.69        8.60      0.29 o
   0   5   2      544.07      481.70      8.22 o
   2   5   2      346.15      341.95      2.53 o
   3   5   2       33.36       30.33      0.93 o
   4   5   2      497.17      463.56      9.50 o
   5   5   2      444.47      455.99      7.33 o
   6   5   2        3.47        4.28      0.26 o
  -6   6   2       33.11       34.46      0.86 o
  -5   6   2       16.68       17.78      1.09 o
  -4   6   2      162.49      161.96      2.28 o
  -3   6   2      126.48      124.15      1.77 o
  -2   6   2       22.29       27.74      0.66 o
  -1   6   2     1405.29     1427.55     55.75 o
   0   6   2      735.27     1049.92      3.88 o
   1   6   2       30.56       32.19      0.63 o
   2   6   2      293.42      307.27      3.30 o
   3   6   2       87.59       84.73      1.61 o
   4   6   2      916.83      870.71     18.82 o
   5   6   2      151.74      156.51      2.72 o
   6   6   2       65.48       68.52      0.97 o
  -6   7   2       19.53       18.48      0.58 o
  -5   7   2      101.90      109.66      2.58 o
  -4   7   2      255.61      248.43      2.33 o
  -3   7   2       38.67       48.46      1.15 o
  -2   7   2      311.55      338.32      2.03 o
  -1   7   2      261.43      293.10      2.83 o
   0   7   2      877.99     1002.08     96.77 o
   1   7   2      313.73      317.34      2.69 o
   2   7   2      113.16      123.70      1.69 o
   3   7   2      240.86      257.19      2.91 o
   4   7   2       48.88       46.20      1.31 o
   5   7   2       14.18       15.31      0.63 o
   6   7   2        9.73       11.26      0.56 o
  -6   8   2        2.83        2.59      0.19 o
  -5   8   2      254.12      247.72      3.60 o
  -4   8   2      310.65      303.33      3.07 o
  -3   8   2        4.23        4.52      0.29 o
  -2   8   2      231.60      234.38      1.78 o
  -1   8   2       88.82      108.60      2.02 o
   0   8   2      476.36      687.04    169.88 o
   1   8   2      169.08      187.82      2.09 o
   2   8   2       49.33       55.16      0.89 o
   3   8   2      281.06      283.53      2.49 o
   4   8   2       46.24       41.87      1.26 o
   5   8   2        4.27        5.64      0.37 o
   6   8   2       27.75       28.32      0.81 o
  -6   9   2       29.10       28.60      0.94 o
  -5   9   2       41.11       39.90      1.64 o
  -4   9   2      109.91      108.07      1.71 o
  -3   9   2      229.48      225.91      4.63 o
  -2   9   2       80.78       82.74      1.16 o
  -1   9   2       43.81       35.15      1.11 o
   0   9   2      429.22      779.36      4.23 o
   1   9   2      438.30      463.25     19.26 o
   2   9   2        4.44        4.32      0.26 o
   3   9   2      130.52      129.76      1.56 o
   4   9   2      548.93      548.96      5.95 o
   5   9   2       56.07       67.81      1.25 o
   6   9   2       30.36       33.46      0.76 o
  -6  10   2       15.86       15.41      0.60 o
  -5  10   2       69.47       72.37      2.07 o
  -4  10   2       38.66       42.70      1.06 o
  -3  10   2      116.29      113.33      1.32 o
  -2  10   2       86.87       87.48      1.20 o
  -1  10   2       34.38       33.63      0.85 o
   0  10   2      441.85      830.83      4.58 o
   1  10   2       50.88       54.16      1.75 o
   2  10   2       87.01       90.04      1.65 o
   3  10   2      391.39      374.86      4.01 o
   4  10   2       43.26       45.69      1.04 o
   5  10   2      120.88      134.49      1.66 o
  -5  11   2      115.56      109.70      2.33 o
  -4  11   2      202.28      186.64      2.87 o
  -3  11   2      175.13      165.25      3.39 o
  -2  11   2      338.21      311.48      2.35 o
  -1  11   2       84.62       86.60      3.66 o
   0  11   2      207.84      229.04      3.36 o
   1  11   2      131.48      104.63      1.99 o
   2  11   2       72.45       61.54      2.29 o
   3  11   2      353.13      336.49      4.43 o
   4  11   2      152.28      156.97      2.21 o
   5  11   2        5.74        4.88      0.29 o
  -5  12   2       12.71        9.87      0.61 o
  -4  12   2      187.14      209.30      2.34 o
  -3  12   2      146.07      140.97      3.43 o
  -2  12   2      219.32      194.35      3.64 o
  -1  12   2      108.51      103.61      1.67 o
   0  12   2      131.67      135.33      3.90 o
   1  12   2      855.03      929.51      8.01 o
   2  12   2      206.85      213.29      5.14 o
   3  12   2        4.34        5.63      0.43 o
   4  12   2      158.77      162.64      2.12 o
   5  12   2       27.16       30.33      0.62 o
  -5  13   2       33.54       34.42      0.92 o
  -4  13   2       55.24       55.31      1.07 o
  -3  13   2       67.87       61.78      4.28 o
  -1  13   2      259.57      252.70      4.51 o
   0  13   2       27.08       27.07      0.90 o
   1  13   2      283.08      263.87      6.69 o
   2  13   2      474.21      453.68      4.18 o
   3  13   2       51.16       53.81      1.43 o
   4  13   2      151.79      148.96      1.80 o
  -5  14   2        3.55        4.84      0.32 o
  -4  14   2        2.52        2.03      0.32 o
  -3  14   2       29.01       30.63      1.37 o
  -2  14   2      114.30       99.51      2.47 o
  -1  14   2      402.48      389.41     15.87 o
   0  14   2       32.43       30.42      1.45 o
   1  14   2      170.19      166.17      4.45 o
   2  14   2      260.52      267.70      8.70 o
   3  14   2       34.28       38.17      1.57 o
   4  14   2       76.43       77.55      1.82 o
  -3  15   2        2.98        2.36      0.36 o
  -1  15   2       13.43       14.52      0.55 o
   0  15   2      289.38      421.63     92.56 o
   1  15   2      393.52      392.42      3.48 o
   3  15   2      113.51      113.68      2.46 o
   4  15   2       55.11       56.32      1.31 o
  -4  16   2       61.45       63.82      1.31 o
  -3  16   2       76.41       79.08      1.79 o
  -2  16   2       33.33       33.65      1.57 o
  -1  16   2        9.99       12.14      0.82 o
   0  16   2      189.86      251.14     49.20 o
   2  16   2       51.78       51.25      1.58 o
   3  16   2       49.79       48.73      1.39 o
   4  16   2        5.58        4.34      0.27 o
  -3  17   2       57.99       61.54      1.31 o
  -2  17   2      240.32      253.21      3.89 o
  -1  17   2       24.86       26.95      1.08 o
   0  17   2       97.59       94.44      2.45 o
   1  17   2       59.61       59.68      1.99 o
   2  17   2      144.48      138.09      3.84 o
   3  17   2       36.13       34.81      0.69 o
  -2  18   2       95.95       90.81      1.93 o
  -1  18   2       13.83       15.19      0.95 o
   0  18   2      137.63      141.64      2.59 o
   1  18   2      186.35      193.66      3.15 o
   2  18   2       12.72       13.87      0.74 o
  -2  19   2       27.52       29.09      0.59 o
  -1  19   2       62.06       63.66      1.62 o
   0  19   2      153.94      153.90      2.06 o
   1  19   2       25.53       25.25      0.89 o
   2  19   2       16.19       14.49      0.54 o
   0  20   2       38.40       32.84      0.88 o
  -1 -19   3      244.79      236.61      2.56 o
   0 -19   3      255.54      255.52      2.71 o
   1 -19   3       39.12       38.54      0.96 o
  -3 -18   3      102.05      112.50      1.67 o
  -2 -18   3        5.02        4.81      0.43 o
  -1 -18   3       54.33       54.95      1.47 o
   0 -18   3      106.96      108.98      2.12 o
   1 -18   3       57.74       58.56      1.43 o
   2 -18   3       62.02       61.43      1.26 o
  -3 -17   3       48.76       47.85      1.36 o
  -2 -17   3        8.66        8.68      0.43 o
  -1 -17   3       47.03       41.53      0.97 o
   0 -17   3      281.43      264.74      3.77 o
   1 -17   3       75.09       77.17      1.90 o
   2 -17   3        3.23        3.24      0.34 o
   3 -17   3        2.68        2.45      0.23 o
  -4 -16   3       33.46       38.58      1.03 o
  -3 -16   3       35.49       32.55      1.28 o
  -2 -16   3       19.43       18.67      0.59 o
  -1 -16   3       62.71       60.10      1.31 o
   0 -16   3      154.93      151.98      2.01 o
   1 -16   3      128.41      133.82      2.98 o
   2 -16   3        9.05       11.07      0.54 o
   3 -16   3       10.88       11.19      0.62 o
  -4 -15   3        1.01        1.06      0.13 o
  -3 -15   3        9.88        7.68      0.35 o
  -2 -15   3       15.07       15.56      0.57 o
  -1 -15   3      151.69      142.66      3.82 o
   0 -15   3      147.57      149.77      3.20 o
   1 -15   3      101.01      103.53      1.91 o
   2 -15   3      198.56      210.46      7.07 o
   3 -15   3       35.07       32.20      0.75 o
   4 -15   3       10.06       10.20      0.48 o
  -5 -14   3       45.93       42.22      0.91 o
  -4 -14   3       84.56       79.15      2.76 o
  -3 -14   3       99.16       98.82      3.22 o
  -2 -14   3      480.93      455.63      4.71 o
  -1 -14   3      127.87      110.95      2.84 o
   0 -14   3      223.34      220.50      9.02 o
   1 -14   3      161.56      157.50      5.13 o
   2 -14   3       13.56       13.22      0.52 o
   3 -14   3       69.86       74.38      1.39 o
   4 -14   3      114.54      116.94      1.96 o
  -5 -13   3       11.14       10.87      0.40 o
  -4 -13   3       52.56       48.72      1.81 o
  -3 -13   3        0.20        0.92      0.12 o
  -2 -13   3      121.11      107.86      1.32 o
  -1 -13   3      151.72      143.48      1.99 o
   0 -13   3      210.73      218.88      3.66 o
   1 -13   3      221.31      238.22      7.41 o
   2 -13   3       29.88       37.13      0.92 o
   3 -13   3      140.84      139.62      2.03 o
   4 -13   3       17.44       19.35      0.63 o
  -5 -12   3      114.54      107.42      1.78 o
  -4 -12   3       39.07       41.41      1.13 o
  -3 -12   3      439.39      406.63      4.78 o
  -2 -12   3       16.62       15.39      0.53 o
  -1 -12   3       22.47       22.09      0.60 o
   0 -12   3      162.15      165.15      5.61 o
   1 -12   3       60.89       60.52      1.45 o
   2 -12   3      625.64      614.68      6.81 o
   3 -12   3      217.45      206.87      2.55 o
   4 -12   3       50.50       52.32      1.12 o
   5 -12   3       13.56       14.41      0.55 o
  -5 -11   3       38.69       40.44      0.95 o
  -4 -11   3       32.18       30.25      0.78 o
  -3 -11   3       65.94       68.21      1.05 o
  -2 -11   3      154.43      150.53      1.22 o
  -1 -11   3      422.58      395.37      4.64 o
   1 -11   3      241.90      243.12      2.69 o
   2 -11   3       33.36       33.07      0.72 o
   3 -11   3      402.36      392.57      5.06 o
   4 -11   3      173.11      170.47      2.46 o
   5 -11   3       29.87       33.91      1.04 o
  -6 -10   3       59.46       59.67      1.20 o
  -5 -10   3       35.24       38.30      1.51 o
  -4 -10   3      160.75      159.51      1.95 o
  -3 -10   3      612.53      607.07      7.07 o
  -2 -10   3      458.64      435.77      4.70 o
  -1 -10   3      303.25      280.74      3.73 o
   0 -10   3      608.44     1045.19      4.81 o
   1 -10   3       59.20       62.44      1.87 o
   2 -10   3       88.33       80.62      1.08 o
   3 -10   3       28.10       26.55      0.92 o
   4 -10   3       28.59       25.72      0.86 o
   5 -10   3       48.54       50.84      1.64 o
  -6  -9   3       15.81       14.11      0.66 o
  -5  -9   3       21.73       20.41      0.57 o
  -4  -9   3       40.05       33.32      0.80 o
  -3  -9   3      457.73      443.06      3.81 o
  -2  -9   3       73.03       76.63      1.86 o
  -1  -9   3        2.39        1.72      0.20 o
   0  -9   3      176.63      334.61     19.68 o
   1  -9   3       61.90       63.70      1.82 o
   2  -9   3      172.64      173.20      3.26 o
   3  -9   3       38.12       35.25      0.86 o
   4  -9   3       16.88       21.82      0.80 o
   5  -9   3       50.37       52.10      1.56 o
  -6  -8   3       15.85       15.88      0.52 o
  -5  -8   3       78.09       74.52      1.43 o
  -4  -8   3      142.42      129.37      1.57 o
  -3  -8   3      121.32      118.50      2.33 o
  -2  -8   3       41.82       39.51      1.27 o
  -1  -8   3       87.69       94.33      1.91 o
   0  -8   3      291.84      304.97      2.51 o
   1  -8   3       81.08       92.56      2.10 o
   2  -8   3      159.44      157.31      2.97 o
   3  -8   3      158.66      156.64      3.33 o
   4  -8   3      216.21      217.73      2.54 o
   5  -8   3       37.57       36.75      1.38 o
   6  -8   3        6.03        5.71      0.32 o
  -6  -7   3       14.92       12.96      0.49 o
  -5  -7   3       19.53       17.81      1.06 o
  -4  -7   3      113.57      106.63      1.40 o
  -3  -7   3        7.68       10.09      0.65 o
  -2  -7   3       36.52       38.67      1.17 o
  -1  -7   3      296.67      319.85      9.16 o
   1  -7   3      184.51      183.35      2.76 o
   2  -7   3       56.84       50.04      1.60 o
   3  -7   3       77.29       83.46      2.43 o
   4  -7   3      661.23      642.78      4.56 o
   5  -7   3      103.75      104.94      2.44 o
   6  -7   3       59.93       60.48      1.19 o
  -6  -6   3       19.82       19.15      0.82 o
  -5  -6   3       68.83       59.55      1.95 o
  -4  -6   3       45.59       48.44      1.83 o
  -3  -6   3      394.10      393.10      3.91 o
  -2  -6   3      382.34      404.67      3.51 o
  -1  -6   3      290.56      287.47      2.75 o
   1  -6   3      828.51      879.38      5.66 o
   2  -6   3       85.12       92.38      2.08 o
   4  -6   3       19.81       16.72      0.68 o
   5  -6   3       61.98       60.65      1.74 o
   6  -6   3       24.01       21.13      0.76 o
  -6  -5   3       25.76       25.80      1.07 o
  -5  -5   3      262.53      272.60      4.10 o
  -4  -5   3       94.80       80.92      3.02 o
  -3  -5   3      279.35      295.52      3.29 o
  -2  -5   3      466.59      507.97      2.37 o
  -1  -5   3      126.34      126.06      1.28 o
   0  -5   3      345.27      308.79      1.94 o
   1  -5   3      315.02      327.84      3.26 o
   3  -5   3       27.04       32.70      1.36 o
   4  -5   3      351.07      333.79      3.04 o
   5  -5   3      118.15      124.60      3.15 o
   6  -5   3       12.52        9.99      0.86 o
  -6  -4   3       49.58       48.34      0.98 o
  -4  -4   3      207.37      184.50      2.83 o
  -3  -4   3       62.65       55.00      1.37 o
  -2  -4   3      405.08      398.96      3.10 o
  -1  -4   3      702.94      676.03      7.13 o
   0  -4   3     1772.53     1622.42      5.53 o
   1  -4   3       89.18       78.76      1.49 o
   2  -4   3      250.78      270.10      3.26 o
   4  -4   3       10.73       10.27      0.44 o
   5  -4   3      285.50      278.62      4.07 o
   6  -4   3       12.18       16.91      1.26 o
  -7  -3   3       28.53       27.54      0.69 o
  -6  -3   3      251.98      256.74      3.05 o
  -5  -3   3       71.41       66.23      1.96 o
  -4  -3   3       57.15       49.58      1.46 o
  -3  -3   3      468.54      483.25      3.95 o
  -1  -3   3     6852.41     6107.86     47.56 o
   0  -3   3        7.19        7.43      2.40 o
   1  -3   3     2385.95     2312.80      4.29 o
   2  -3   3       40.08       43.71      1.26 o
   3  -3   3      426.86      443.37      4.79 o
   4  -3   3       35.19       38.03      0.85 o
   5  -3   3       88.03       88.58      3.53 o
   6  -3   3       88.52       97.77      3.99 o
  -7  -2   3        3.83        4.27      0.29 o
  -6  -2   3        7.49        8.31      0.45 o
  -5  -2   3       21.91       21.70      1.16 o
  -4  -2   3      444.04      457.31      4.42 o
  -3  -2   3      526.79      512.74      4.43 o
  -2  -2   3      480.66      485.27      3.31 o
  -1  -2   3     3325.51     3024.17     27.75 o
   0  -2   3      567.03      535.08      1.59 o
   1  -2   3      307.60      303.55      3.25 o
   2  -2   3      674.02      724.79      3.75 o
   3  -2   3      510.33      538.03      3.41 o
   4  -2   3      161.36      172.08      2.23 o
   5  -2   3       10.17        8.52      0.73 o
   6  -2   3        0.57        0.98      0.13 o
  -7  -1   3       39.91       43.34      0.95 o
  -6  -1   3      324.53      332.09      2.95 o
  -5  -1   3       39.77       39.59      1.61 o
  -4  -1   3      177.77      175.05      3.09 o
  -3  -1   3      108.12      110.30      2.03 o
  -2  -1   3      153.16      159.58      1.88 o
  -1  -1   3      154.46      139.77      0.75 o
   0  -1   3     1355.84     1255.72      3.72 o
   1  -1   3     2034.61     1880.82     13.90 o
   2  -1   3     1904.95     1997.77      5.24 o
   3  -1   3      100.97       97.40      1.44 o
   4  -1   3       41.87       39.03      0.85 o
   5  -1   3      202.92      193.31      4.69 o
   6  -1   3       24.30       24.46      0.63 o
  -7   0   3       42.91       40.57      0.75 o
  -6   0   3       10.65       11.35      0.82 o
  -5   0   3      118.26      120.90      1.76 o
  -4   0   3       36.35       44.81      1.56 o
  -3   0   3     1160.73     1213.02      6.79 o
  -2   0   3      498.15      473.05      4.63 o
  -1   0   3     1776.57     1687.07      9.88 o
   0   0   3      653.19      623.63      2.81 o
   1   0   3       60.27       71.97      1.14 o
   2   0   3        0.60        1.37      0.18 o
   3   0   3       10.80        5.19      0.46 o
   4   0   3      306.27      242.24      2.04 o
   5   0   3      146.05      142.61      3.37 o
   6   0   3       81.29       86.35      1.16 o
  -7   1   3       39.84       41.96      0.88 o
  -6   1   3      326.45      337.97      4.39 o
  -5   1   3       39.60       38.17      0.99 o
  -4   1   3      179.19      175.10      3.14 o
  -3   1   3      107.30      112.75      2.10 o
  -2   1   3      152.97      161.96      1.06 o
  -1   1   3      150.74      138.33      1.19 o
   1   1   3     2029.57     1950.96      3.94 o
   2   1   3     1913.69     2010.03      5.56 o
   3   1   3      102.42       97.16      2.02 o
   4   1   3       41.87       38.80      1.26 o
   5   1   3      203.93      192.70      1.94 o
   6   1   3       24.33       25.31      0.98 o
  -7   2   3        3.89        4.42      0.28 o
  -6   2   3        7.39        8.56      0.72 o
  -5   2   3       21.90       22.73      0.76 o
  -4   2   3      444.05      457.92      5.13 o
  -3   2   3      528.04      523.55      3.97 o
  -2   2   3      481.17      492.30      2.55 o
  -1   2   3     3321.66     3078.71     22.71 o
   0   2   3      568.55      538.73      2.72 o
   1   2   3      307.40      304.33      2.16 o
   2   2   3      674.92      714.30      3.39 o
   3   2   3      511.81      537.08      4.43 o
   4   2   3      161.22      167.32      3.17 o
   5   2   3       10.26        9.01      0.50 o
   6   2   3        0.65        1.39      0.23 o
  -7   3   3       28.64       30.12      0.70 o
  -6   3   3      252.82      261.39      3.03 o
  -5   3   3       71.57       69.00      1.32 o
  -4   3   3       58.20       51.34      1.75 o
  -3   3   3      473.03      489.43      5.14 o
  -2   3   3     1105.12     1123.15      7.01 o
  -1   3   3     6865.08     6253.27     79.24 o
   0   3   3        7.08        9.88      3.98 o
   1   3   3     2385.78     2326.01     26.26 o
   2   3   3       41.51       41.33      0.96 o
   3   3   3      422.95      428.71      3.33 o
   4   3   3       36.41       38.55      0.92 o
   5   3   3       87.20       90.25      1.59 o
   6   3   3       89.71       98.91      6.37 o
  -6   4   3       49.42       48.40      1.12 o
  -5   4   3      203.89      188.94      2.97 o
  -4   4   3      209.37      189.17      3.41 o
  -3   4   3       61.11       55.28      1.05 o
  -2   4   3      402.67      389.62      1.86 o
  -1   4   3      702.46      716.67      5.52 o
   1   4   3       89.69       87.81      0.95 o
   2   4   3      251.83      265.58      2.87 o
   3   4   3      228.66      219.78      2.45 o
   4   4   3       10.99       10.34      0.44 o
   5   4   3      286.09      280.96      4.80 o
   6   4   3       11.82       16.75      0.51 o
  -6   5   3       25.69       25.23      0.91 o
  -5   5   3      262.55      275.53      3.59 o
  -4   5   3       94.49       81.86      2.28 o
  -3   5   3      279.79      299.40      3.49 o
  -2   5   3      466.51      510.25      3.18 o
  -1   5   3      125.61      129.59      1.22 o
   0   5   3      344.03      319.56      1.87 o
   1   5   3      314.33      334.13      3.47 o
   2   5   3      299.74      316.47      2.51 o
   3   5   3       27.15       29.21      0.92 o
   4   5   3      350.80      331.33      2.98 o
   5   5   3      118.05      126.43      3.81 o
   6   5   3       12.25       10.40      0.36 o
  -6   6   3       20.36       19.43      0.65 o
  -5   6   3       68.60       58.20      1.18 o
  -4   6   3       45.47       45.61      0.89 o
  -3   6   3      395.30      388.22      3.35 o
  -2   6   3      382.80      401.44      2.16 o
  -1   6   3      291.24      281.29      2.82 o
   0   6   3     1215.17     1275.71      5.39 o
   1   6   3      829.78      890.84      2.85 o
   2   6   3       85.09       86.52      1.37 o
   3   6   3      120.30       98.58      1.94 o
   4   6   3       19.87       17.15      0.51 o
   5   6   3       61.39       63.62      1.29 o
   6   6   3       23.70       19.43      0.67 o
  -6   7   3       14.70       12.53      0.54 o
  -5   7   3       19.84       19.23      0.66 o
  -4   7   3      114.03      104.80      1.69 o
  -3   7   3        7.52        9.56      0.39 o
  -2   7   3       37.72       40.32      0.88 o
  -1   7   3      294.94      321.76      6.98 o
   0   7   3     2249.01     2389.51      5.72 o
   1   7   3      180.24      184.22      1.70 o
   2   7   3       56.66       48.70      1.08 o
   3   7   3       77.81       81.39      1.33 o
   4   7   3      661.45      646.59      3.81 o
   5   7   3      104.51      110.19      1.63 o
   6   7   3       60.57       57.10      1.08 o
  -6   8   3       15.89       15.76      0.48 o
  -5   8   3       77.94       73.95      1.24 o
  -4   8   3      141.44      125.66      2.43 o
  -3   8   3      119.75      116.20      2.39 o
  -2   8   3       41.56       39.59      0.90 o
  -1   8   3       86.94      103.62      2.20 o
   0   8   3      294.14      313.17      4.49 o
   1   8   3       81.32       96.39      1.30 o
   2   8   3      158.65      157.58      1.57 o
   3   8   3      157.25      155.28      1.81 o
   4   8   3      216.60      223.07      2.27 o
   5   8   3       38.35       39.84      1.44 o
   6   8   3        5.98        5.66      0.30 o
  -6   9   3       15.78       14.44      0.66 o
  -5   9   3       21.63       19.85      0.60 o
  -4   9   3       39.83       35.45      1.32 o
  -3   9   3      458.62      442.07      3.63 o
  -2   9   3       73.20       76.54      1.06 o
  -1   9   3        2.42        2.36      0.29 o
   0   9   3      177.90      199.27      2.72 o
   1   9   3       61.55       67.70      1.14 o
   2   9   3      173.36      170.69      1.69 o
   3   9   3       38.26       35.60      0.67 o
   4   9   3       16.91       22.52      0.71 o
   5   9   3       49.94       51.02      1.42 o
  -6  10   3       59.09       57.74      1.14 o
  -5  10   3       33.91       35.46      1.44 o
  -4  10   3      157.61      158.38      2.79 o
  -3  10   3      612.68      602.26      5.16 o
  -2  10   3      453.86      426.05      3.95 o
  -1  10   3      304.78      271.15      3.61 o
   0  10   3      607.86      648.17     15.96 o
   1  10   3       59.46       55.32      1.36 o
   2  10   3       87.35       81.22      1.60 o
   3  10   3       28.21       27.17      0.80 o
   4  10   3       28.59       27.26      0.92 o
   5  10   3       49.18       52.95      1.08 o
  -5  11   3       38.56       40.93      1.41 o
  -4  11   3       32.06       32.00      1.24 o
  -3  11   3       66.88       66.66      1.46 o
  -2  11   3      155.05      149.27      2.57 o
  -1  11   3      425.29      414.09      4.76 o
   0  11   3       62.73       68.43      1.38 o
   1  11   3      239.30      237.77      5.85 o
   2  11   3       33.76       33.80      0.87 o
   3  11   3      399.19      395.24      3.86 o
   4  11   3      174.38      175.79      2.22 o
   5  11   3       29.86       33.31      1.16 o
  -5  12   3      114.43      108.34      2.01 o
  -4  12   3       39.09       41.56      1.36 o
  -3  12   3      438.62      409.87      5.42 o
  -2  12   3       16.65       14.58      0.51 o
  -1  12   3       22.34       21.29      0.93 o
   0  12   3      162.19      181.64      5.77 o
   1  12   3       60.67       60.18      1.62 o
   2  12   3      627.49      620.35     14.63 o
   3  12   3      217.86      212.26      2.16 o
   4  12   3       51.45       54.47      1.75 o
   5  12   3       13.49       14.21      0.51 o
  -5  13   3       10.98       10.36      0.50 o
  -4  13   3       52.15       47.74      1.86 o
  -3  13   3        0.20        1.16      0.34 o
  -1  13   3      152.85      147.51      3.79 o
   0  13   3      208.21      219.89      2.61 o
   1  13   3      222.08      233.96      8.69 o
   2  13   3       29.07       34.74      1.16 o
   3  13   3      143.04      145.40      3.13 o
   4  13   3       17.32       19.43      0.72 o
  -5  14   3       46.12       46.94      0.99 o
  -4  14   3       85.11       81.50      4.27 o
  -3  14   3       98.55       98.30      2.46 o
  -1  14   3      129.89      117.90      1.94 o
   0  14   3      224.70      241.52      4.13 o
   1  14   3      162.89      154.97      5.96 o
   2  14   3       13.14       12.19      0.66 o
   3  14   3       69.01       70.84      2.03 o
   4  14   3      114.87      119.59      2.06 o
  -4  15   3        0.87        1.48      0.18 o
  -3  15   3       10.25        8.71      0.67 o
  -2  15   3       15.14       16.38      1.15 o
  -1  15   3      152.50      147.75      3.93 o
   0  15   3      147.27      149.29      3.79 o
   1  15   3      100.45       99.97      2.70 o
   2  15   3      197.05      195.88      3.34 o
   3  15   3       35.14       32.95      0.89 o
   4  15   3        9.86       10.30      0.48 o
  -4  16   3       33.33       34.62      0.93 o
  -3  16   3       36.11       35.50      1.22 o
  -2  16   3       20.07       19.53      1.17 o
  -1  16   3       62.77       62.03      1.86 o
   0  16   3      155.37      152.77      3.32 o
   1  16   3      127.71      130.83      1.87 o
   2  16   3        8.96       10.27      0.51 o
   3  16   3       10.71        9.71      0.41 o
  -3  17   3       47.96       49.56      1.17 o
  -2  17   3        8.74        9.12      0.70 o
  -1  17   3       46.75       44.17      1.37 o
   0  17   3      283.83      276.30      4.01 o
   1  17   3       73.84       78.51      2.18 o
   2  17   3        3.47        3.11      0.30 o
   3  17   3        2.85        2.40      0.15 o
  -2  18   3        5.05        5.57      0.46 o
  -1  18   3       54.05       54.73      1.00 o
   0  18   3      106.55      108.30      2.16 o
   1  18   3       57.71       61.76      1.65 o
   2  18   3       61.92       57.57      1.32 o
  -2  19   3       45.72       47.74      0.98 o
  -1  19   3      244.26      244.37      2.86 o
   0  19   3      255.12      252.11      1.91 o
   1  19   3       38.84       40.15      1.00 o
   0 -19   4        2.05        2.61      0.24 o
   1 -19   4        2.32        2.50      0.20 o
  -2 -18   4       11.32       10.25      0.56 o
  -1 -18   4        1.52        2.23      0.18 o
   0 -18   4       33.74       35.39      1.11 o
   1 -18   4       57.32       52.90      1.24 o
   2 -18   4       76.75       68.77      1.10 o
  -3 -17   4        7.23        8.46      0.53 o
  -2 -17   4       16.88       15.98      0.57 o
  -1 -17   4       10.34       11.28      0.40 o
   0 -17   4       78.51       81.80      1.26 o
   1 -17   4      232.43      231.88      3.10 o
   2 -17   4       21.76       18.82      0.73 o
  -4 -16   4        6.05        8.81      0.47 o
  -3 -16   4       12.77       10.70      0.61 o
  -2 -16   4       50.69       55.99      0.98 o
  -1 -16   4      124.95      119.62      1.46 o
   0 -16   4       22.91       19.65      0.71 o
   1 -16   4       35.12       33.07      0.86 o
   2 -16   4       68.67       63.83      2.15 o
   3 -16   4        9.35       10.22      0.50 o
  -4 -15   4       66.50       69.50      1.58 o
  -3 -15   4       97.24       91.92      1.52 o
  -2 -15   4        2.69        2.12      0.20 o
  -1 -15   4        7.72        5.44      0.33 o
   0 -15   4       77.96       76.04      1.20 o
   1 -15   4       70.63       75.83      1.21 o
   2 -15   4      108.99       99.30      1.77 o
   3 -15   4      157.38      175.89      2.53 o
  -4 -14   4      132.81      135.97      1.68 o
  -3 -14   4      105.14       97.40      1.34 o
  -2 -14   4      111.54      114.88      2.05 o
  -1 -14   4       44.23       48.03      0.86 o
   0 -14   4       96.99       93.11      1.23 o
   1 -14   4       44.30       44.75      0.98 o
   2 -14   4      229.32      249.82      5.68 o
   3 -14   4       53.06       49.93      1.93 o
   4 -14   4       17.31       18.85      0.65 o
  -5 -13   4       55.29       48.09      1.03 o
  -4 -13   4      296.76      287.57      3.68 o
  -3 -13   4       35.27       35.93      0.87 o
  -2 -13   4      102.56       93.82      1.46 o
  -1 -13   4      983.37      927.76     11.76 o
   0 -13   4      109.31      109.50      1.62 o
   1 -13   4      203.75      205.93      4.97 o
   2 -13   4       43.20       42.48      1.24 o
   3 -13   4      132.13      137.52      4.76 o
   4 -13   4        6.22        5.99      0.31 o
  -5 -12   4       16.32       17.72      0.54 o
  -4 -12   4        7.76        6.11      0.48 o
  -3 -12   4       84.49       72.50      1.26 o
  -2 -12   4      353.33      342.46      6.72 o
  -1 -12   4      203.02      202.18      4.82 o
   0 -12   4      180.87      184.37      5.19 o
   1 -12   4       34.96       30.93      0.86 o
   2 -12   4       15.24       14.66      0.49 o
   3 -12   4      967.07      959.55      5.38 o
   4 -12   4       67.77       72.75      1.78 o
  -5 -11   4       99.36       99.09      3.20 o
  -4 -11   4       47.15       43.24      0.91 o
  -3 -11   4      166.68      153.43      1.61 o
  -2 -11   4      230.79      207.83      2.06 o
  -1 -11   4       13.51       13.59      0.45 o
   0 -11   4       25.30       24.03      0.94 o
   1 -11   4       64.94       60.52      2.62 o
   2 -11   4      535.50      533.11      7.89 o
   3 -11   4      222.99      218.31      2.62 o
   4 -11   4      137.88      144.74      2.74 o
   5 -11   4       54.26       59.09      1.20 o
  -6 -10   4       75.62       81.41      1.33 o
  -5 -10   4       21.46       25.61      0.79 o
  -4 -10   4      176.50      168.64      1.85 o
  -3 -10   4       81.10       83.70      1.18 o
  -2 -10   4      365.06      340.76      2.50 o
  -1 -10   4        5.90        7.04      0.61 o
   2 -10   4       90.28       86.04      1.17 o
   3 -10   4       32.27       33.20      1.01 o
   4 -10   4        4.68        4.17      0.45 o
   5 -10   4       25.43       23.73      0.88 o
  -6  -9   4       13.77       14.45      0.64 o
  -5  -9   4        6.58        6.23      0.41 o
  -4  -9   4      246.30      239.85      2.19 o
  -3  -9   4       96.93       91.87      1.73 o
  -2  -9   4      427.55      444.91      4.68 o
  -1  -9   4       84.88       76.94      1.38 o
   2  -9   4       31.50       36.19      0.95 o
   3  -9   4      188.97      183.01      3.91 o
   4  -9   4       86.40       89.93      1.54 o
   5  -9   4        5.99        6.70      0.51 o
  -6  -8   4        8.78        9.74      0.58 o
  -5  -8   4      140.45      134.11      1.93 o
  -4  -8   4      189.25      176.82      1.63 o
  -3  -8   4       95.72       98.54      1.51 o
  -2  -8   4      518.58      524.03      4.80 o
  -1  -8   4      206.63      204.37      2.10 o
   2  -8   4      372.84      365.03      4.78 o
   3  -8   4     1191.24     1128.26     18.28 o
   4  -8   4      317.11      311.61      4.46 o
   5  -8   4       85.46       88.80      1.99 o
  -6  -7   4        6.40        4.93      0.40 o
  -5  -7   4        7.74        9.22      0.51 o
  -4  -7   4      917.56      892.11      9.76 o
  -2  -7   4      162.26      164.90      2.52 o
  -1  -7   4      146.01      160.84      1.74 o
   2  -7   4       60.10       52.57      1.73 o
   3  -7   4       44.84       43.68      2.06 o
   4  -7   4       66.57       65.11      1.32 o
   5  -7   4       16.45       17.25      0.91 o
  -6  -6   4       46.36       46.07      0.94 o
  -5  -6   4       41.26       44.02      1.19 o
  -4  -6   4        1.56        2.90      0.22 o
  -3  -6   4      346.25      352.46      3.89 o
  -2  -6   4     1630.74     1706.65      7.59 o
  -1  -6   4      250.19      265.54      2.91 o
   0  -6   4      718.22      705.93      8.81 o
   1  -6   4      309.64      314.71      3.67 o
   2  -6   4      595.62      617.22      5.75 o
   3  -6   4      148.80      141.26      1.95 o
   4  -6   4       10.48        8.09      0.47 o
   5  -6   4      154.98      150.04      2.77 o
  -6  -5   4       72.75       67.36      1.73 o
  -4  -5   4       45.55       45.26      1.26 o
  -2  -5   4     1901.20     1899.38      7.57 o
   0  -5   4      187.47      204.95      2.63 o
   1  -5   4       66.04       82.95      1.78 o
   2  -5   4      618.18      593.98      5.37 o
   3  -5   4       73.94       65.79      1.36 o
   4  -5   4      588.77      597.73      4.14 o
   5  -5   4       70.03       63.13      2.02 o
   6  -5   4        7.26        9.31      0.42 o
  -6  -4   4       20.46       21.32      0.63 o
  -5  -4   4      345.68      322.09      4.11 o
  -4  -4   4       74.43       67.63      1.33 o
  -3  -4   4       34.84       46.37      1.30 o
  -2  -4   4      801.31      838.27      4.78 o
  -1  -4   4      935.61      869.82     17.83 o
   0  -4   4      292.20      270.36      1.80 o
   1  -4   4       47.55       43.55      0.66 o
   2  -4   4        4.10        7.74      0.33 o
   3  -4   4        6.43        6.32      0.61 o
   4  -4   4       77.89       72.29      1.43 o
   5  -4   4       33.64       30.10      0.87 o
   6  -4   4        4.67        4.17      0.20 o
  -6  -3   4      103.84      102.76      2.49 o
  -5  -3   4       51.19       48.25      1.67 o
  -4  -3   4       45.26       42.50      1.39 o
  -3  -3   4      242.83      239.92      2.89 o
  -2  -3   4      312.68      288.56      2.67 o
  -1  -3   4     1209.23     1086.28     12.35 o
   0  -3   4      284.84      283.52      3.25 o
   1  -3   4      753.96      754.03      2.78 o
   2  -3   4      238.35      249.91      3.20 o
   3  -3   4        6.78        7.31      0.38 o
   4  -3   4      252.97      244.20      2.62 o
   5  -3   4      182.37      164.22      2.06 o
   6  -3   4       51.35       51.90      0.75 o
  -7  -2   4      103.06       90.10      1.23 o
  -6  -2   4      239.30      230.78      2.97 o
  -5  -2   4       17.54       17.57      1.05 o
  -4  -2   4       83.98       89.31      2.00 o
  -3  -2   4      164.48      179.77      3.23 o
  -2  -2   4      256.99      249.63      2.92 o
  -1  -2   4      330.69      303.02      3.00 o
   0  -2   4       79.36       75.54      0.63 o
   1  -2   4       86.50       82.91      1.47 o
   2  -2   4       10.31       11.80      0.42 o
   3  -2   4       71.76       72.82      1.94 o
   4  -2   4      699.98      678.49      4.34 o
   5  -2   4       12.03       12.21      0.56 o
   6  -2   4       90.00       90.02      4.32 o
  -7  -1   4      118.30      113.71      1.45 o
  -6  -1   4       67.57       68.37      1.86 o
  -5  -1   4       91.39       93.89      2.52 o
  -4  -1   4      157.61      168.19      4.32 o
  -3  -1   4       36.35       36.06      1.12 o
  -2  -1   4      797.45      817.10      4.62 o
  -1  -1   4     2421.21     2203.59     11.57 o
   0  -1   4       83.26       81.43      0.61 o
   1  -1   4      143.81      138.11      1.26 o
   2  -1   4      216.85      231.74      6.04 o
   3  -1   4       79.19       75.70      1.92 o
   4  -1   4      371.05      336.29      4.44 o
   5  -1   4       15.88       15.69      0.63 o
   6  -1   4       74.37       74.88      1.49 o
  -7   0   4        7.50        6.84      0.32 o
  -6   0   4       52.01       55.90      1.73 o
  -5   0   4       50.74       59.49      1.93 o
  -4   0   4       48.49       53.23      1.64 o
  -3   0   4      168.81      185.23      2.56 o
  -2   0   4       47.66       52.98      0.82 o
  -1   0   4       73.67       61.07      1.22 o
   0   0   4      198.05      177.90      1.51 o
   1   0   4      133.91      117.29      0.93 o
   2   0   4        0.19        0.15      0.05 o
   3   0   4      213.25      207.24      3.09 o
   4   0   4        1.75        1.93      0.18 o
   5   0   4      153.12      149.12      3.70 o
   6   0   4       12.45       11.96      0.61 o
  -7   1   4      118.41      115.97      1.37 o
  -6   1   4       68.43       70.60      1.98 o
  -5   1   4       91.75       93.15      2.02 o
  -4   1   4      157.08      166.54      2.94 o
  -3   1   4       36.77       37.21      1.16 o
  -2   1   4      796.75      818.87      3.26 o
  -1   1   4     2421.25     2213.28     32.85 o
   0   1   4       84.63       83.51      3.51 o
   1   1   4      145.42      141.40      1.17 o
   2   1   4      217.19      234.18      3.75 o
   3   1   4       80.03       74.58      1.25 o
   4   1   4      370.54      331.45     10.25 o
   5   1   4       15.93       14.87      0.60 o
   6   1   4       74.12       77.35      1.53 o
  -7   2   4      102.27      102.24      1.29 o
  -6   2   4      239.88      236.34      3.66 o
  -5   2   4       16.48       16.59      0.84 o
  -4   2   4       84.61       89.18      2.19 o
  -3   2   4      163.02      177.58      2.62 o
  -2   2   4      258.59      249.03      3.67 o
  -1   2   4      330.30      301.80      2.36 o
   0   2   4       79.52       77.49      1.23 o
   1   2   4       85.96       86.12      0.77 o
   2   2   4       10.23       11.24      0.43 o
   3   2   4       70.61       70.43      1.21 o
   4   2   4      700.86      683.96      6.13 o
   5   2   4       11.77       11.64      0.54 o
  -6   3   4      103.19      101.69      1.55 o
  -5   3   4       50.62       49.06      1.45 o
  -4   3   4       45.03       41.83      0.99 o
  -3   3   4      242.08      231.17      1.99 o
  -2   3   4      313.90      288.76      2.63 o
  -1   3   4     1208.36     1096.87     24.06 o
   0   3   4      284.87      287.95      5.41 o
   1   3   4      754.75      752.68      7.49 o
   2   3   4      235.22      248.69      2.47 o
   3   3   4        7.14        6.62      0.53 o
   4   3   4      253.47      246.13      3.39 o
   5   3   4      181.65      168.50      4.42 o
  -6   4   4       19.94       20.87      0.82 o
  -5   4   4      345.48      332.41      3.77 o
  -4   4   4       73.71       65.01      1.26 o
  -3   4   4       35.35       43.91      1.52 o
  -2   4   4      801.47      825.88      5.42 o
  -1   4   4      933.87      941.49     19.68 o
   0   4   4      290.75      274.84      3.33 o
   1   4   4       45.90       41.42      0.59 o
   2   4   4        4.07        7.89      0.31 o
   3   4   4        6.31        5.83      0.31 o
   4   4   4       75.46       69.99      1.42 o
   5   4   4       34.22       32.91      1.11 o
   6   4   4        4.39        3.86      0.52 o
  -6   5   4       71.27       64.47      1.21 o
  -5   5   4      321.96      320.28      2.95 o
  -4   5   4       44.29       43.81      1.05 o
  -3   5   4      340.08      313.98      2.54 o
  -2   5   4     1891.45     1909.03      6.19 o
  -1   5   4     4334.28     4275.05     13.75 o
   0   5   4      184.83      213.64      1.33 o
   1   5   4       66.41       83.58      0.86 o
   2   5   4      618.03      603.30      5.52 o
   3   5   4       74.28       65.40      0.94 o
   4   5   4      589.00      608.47      6.20 o
   5   5   4       69.66       66.81      1.42 o
   6   5   4        7.39        8.90      0.39 o
  -6   6   4       46.01       45.85      0.98 o
  -5   6   4       40.86       42.01      1.04 o
  -4   6   4        1.66        2.48      0.38 o
  -3   6   4      348.92      345.41      4.04 o
  -2   6   4     1636.47     1718.91      6.06 o
  -1   6   4      248.50      275.45      2.11 o
   0   6   4      715.98      753.07      5.46 o
   1   6   4      306.79      316.17      2.83 o
   2   6   4      599.31      611.65      2.98 o
   3   6   4      148.74      139.26      1.75 o
   4   6   4       10.20        8.48      0.98 o
   5   6   4      154.25      154.35      1.85 o
  -6   7   4        6.32        5.12      0.30 o
  -5   7   4        7.73        8.33      0.44 o
  -4   7   4      918.42      882.31      6.60 o
  -3   7   4      107.50       99.01      1.67 o
  -2   7   4      161.62      167.78      2.46 o
  -1   7   4      145.51      164.26      1.73 o
   0   7   4      264.00      271.26      2.20 o
   1   7   4      478.04      526.11      2.44 o
   2   7   4       61.28       54.38      0.92 o
   3   7   4       44.84       44.18      0.81 o
   4   7   4       66.21       65.65      1.22 o
   5   7   4       17.00       17.88      0.93 o
  -6   8   4        8.57        8.73      0.35 o
  -5   8   4      140.78      132.53      3.09 o
  -4   8   4      190.82      178.12      3.03 o
  -3   8   4       96.84       98.55      1.50 o
  -2   8   4      519.38      523.57      3.31 o
  -1   8   4      207.09      218.27      2.51 o
   0   8   4      112.77      123.09      1.40 o
   1   8   4      223.17      224.20      1.69 o
   2   8   4      372.63      361.24      2.78 o
   3   8   4     1187.72     1142.74      7.54 o
   4   8   4      317.52      318.61      2.96 o
   5   8   4       86.23       92.29      2.02 o
  -6   9   4       13.98       14.47      0.63 o
  -5   9   4        6.71        5.50      0.33 o
  -4   9   4      248.91      242.73      3.55 o
  -3   9   4       98.68       93.10      1.72 o
  -2   9   4      424.44      432.62      3.14 o
  -1   9   4       83.90       82.83      2.24 o
   0   9   4      251.55      273.37      3.02 o
   1   9   4      109.70      110.83      1.25 o
   2   9   4       31.21       34.64      0.61 o
   3   9   4      189.98      191.83      2.10 o
   4   9   4       85.01       89.20      1.61 o
   5   9   4        5.82        6.37      0.48 o
  -6  10   4       75.40       78.32      1.27 o
  -5  10   4       21.30       25.38      0.89 o
  -4  10   4      176.08      170.19      2.97 o
  -3  10   4       81.82       79.69      2.40 o
  -2  10   4      364.71      335.17      4.85 o
  -1  10   4        6.13        7.60      0.32 o
   0  10   4      738.85      806.17      4.59 o
   1  10   4      416.51      425.78      7.41 o
   2  10   4       90.32       83.93      1.11 o
   3  10   4       32.92       33.73      0.88 o
   4  10   4        4.20        4.16      0.33 o
   5  10   4       25.15       23.78      0.85 o
  -5  11   4       99.78      100.27      1.61 o
  -4  11   4       47.36       44.15      1.48 o
  -3  11   4      166.45      160.04      3.37 o
  -2  11   4      228.94      198.20      2.60 o
  -1  11   4       13.51       14.87      0.95 o
   0  11   4       24.64       25.35      0.87 o
   1  11   4       64.48       60.23      1.36 o
   2  11   4      538.07      537.71      4.51 o
   3  11   4      225.21      224.71      2.23 o
   4  11   4      137.43      148.97      1.90 o
   5  11   4       53.73       59.55      1.12 o
  -5  12   4       15.87       17.68      0.72 o
  -4  12   4        7.69        6.25      0.54 o
  -3  12   4       84.57       71.73      2.22 o
  -2  12   4      355.48      333.31      3.63 o
  -1  12   4      202.14      213.80      4.13 o
   0  12   4      181.73      207.25      3.67 o
   1  12   4       34.96       30.10      0.97 o
   2  12   4       15.19       14.55      0.74 o
   3  12   4      966.36      984.82      5.18 o
   4  12   4       66.46       73.67      1.20 o
  -5  13   4       55.22       46.75      1.02 o
  -4  13   4      296.73      291.55      3.39 o
  -3  13   4       35.27       35.91      1.54 o
  -2  13   4      102.67       92.70      1.97 o
  -1  13   4      979.61      955.86     12.85 o
   0  13   4      110.70      112.84      2.99 o
   1  13   4      203.79      201.76      8.81 o
   2  13   4       43.43       39.87      1.88 o
   3  13   4      130.06      140.41      2.18 o
   4  13   4        6.29        6.29      0.35 o
  -5  14   4       21.15       22.90      0.64 o
  -3  14   4      105.16       98.89      2.43 o
  -2  14   4      111.71      116.54      2.01 o
  -1  14   4       43.90       50.75      1.44 o
   0  14   4       95.86       97.40      1.51 o
   1  14   4       44.44       43.51      1.00 o
   2  14   4      229.72      247.38      5.76 o
   3  14   4       53.63       51.66      1.11 o
   4  14   4       17.17       20.25      0.72 o
  -4  15   4       66.32       74.09      1.32 o
  -3  15   4       96.83       96.81      2.20 o
  -2  15   4        2.64        2.11      0.24 o
  -1  15   4        7.29        5.40      0.40 o
   0  15   4       78.51       79.27      1.85 o
   1  15   4       69.63       76.69      1.53 o
   2  15   4      108.90      101.36      2.11 o
   3  15   4      158.47      169.07      1.74 o
  -4  16   4        6.23        7.77      0.40 o
  -3  16   4       12.70       11.16      0.65 o
  -2  16   4       50.33       55.31      1.84 o
  -1  16   4      124.83      114.86      3.63 o
   0  16   4       23.36       20.25      1.15 o
   1  16   4       35.65       35.04      0.92 o
   2  16   4       70.20       67.05      1.58 o
   3  16   4        9.01        9.74      0.50 o
  -3  17   4        7.32        8.02      0.46 o
  -2  17   4       17.20       17.55      0.92 o
  -1  17   4        9.69       10.00      0.49 o
   0  17   4       77.93       81.74      2.06 o
   1  17   4      232.56      234.66      3.47 o
   2  17   4       22.44       20.19      0.79 o
  -2  18   4       11.31       10.53      0.57 o
  -1  18   4        1.55        2.36      0.23 o
   0  18   4       33.49       35.18      0.82 o
   1  18   4       57.37       53.98      1.36 o
   2  18   4       76.94       70.70      1.17 o
  -1  19   4       18.15       17.87      0.64 o
   0  19   4        1.87        2.17      0.15 o
   1  19   4        2.01        2.78      0.22 o
  -1 -18   5       34.25       32.38      0.93 o
   0 -18   5       19.99       23.54      0.78 o
   1 -18   5      157.27      145.69      1.71 o
  -3 -17   5       38.22       38.70      1.01 o
  -2 -17   5       48.00       46.48      1.28 o
  -1 -17   5       17.10       19.95      0.61 o
   0 -17   5        5.90        7.34      0.35 o
   1 -17   5       43.72       40.89      1.10 o
   2 -17   5       92.33       88.71      1.32 o
  -3 -16   5       29.84       28.58      1.16 o
  -2 -16   5       45.50       40.27      1.08 o
  -1 -16   5        4.56        5.29      0.42 o
   0 -16   5        1.08        0.79      0.11 o
   1 -16   5      119.65      126.16      1.59 o
   2 -16   5       35.98       34.69      0.71 o
  -4 -15   5       48.45       50.64      1.28 o
  -3 -15   5       32.52       28.66      0.81 o
  -2 -15   5       71.81       69.72      1.58 o
  -1 -15   5      259.95      233.06      2.85 o
   0 -15   5      117.45      122.44      1.51 o
   1 -15   5      274.35      254.39      2.51 o
   2 -15   5       18.81       20.83      0.85 o
   3 -15   5       59.92       56.34      0.84 o
  -4 -14   5       66.43       62.39      1.29 o
  -3 -14   5       82.78       80.49      3.25 o
  -2 -14   5       15.62       13.35      0.53 o
  -1 -14   5       41.28       37.99      0.76 o
   0 -14   5       13.94       17.40      0.59 o
   1 -14   5       21.12       20.81      0.62 o
   2 -14   5      174.65      167.13      5.41 o
   3 -14   5       46.54       46.78      0.92 o
  -5 -13   5       17.45       15.70      0.52 o
  -4 -13   5       51.31       46.85      1.02 o
  -3 -13   5       82.17       75.16      1.57 o
  -2 -13   5       46.32       41.64      0.98 o
  -1 -13   5       74.82       71.20      0.96 o
   0 -13   5       20.18       17.78      0.61 o
   1 -13   5      243.81      243.89      5.37 o
   2 -13   5      108.57      114.89      3.85 o
   3 -13   5       25.48       23.83      0.72 o
   4 -13   5      107.03      115.50      1.77 o
  -5 -12   5        7.80        7.56      0.33 o
  -4 -12   5       74.82       80.35      1.47 o
  -3 -12   5       68.60       64.87      1.02 o
  -2 -12   5       32.49       31.31      0.69 o
  -1 -12   5      346.48      309.55      2.00 o
   0 -12   5      139.72      122.59      1.60 o
   1 -12   5      426.72      404.25      4.03 o
   2 -12   5      107.08      103.93      2.12 o
   3 -12   5       65.47       65.54      2.15 o
   4 -12   5       41.87       47.29      1.30 o
  -5 -11   5        7.71        7.64      0.38 o
  -4 -11   5       49.39       53.11      0.98 o
  -3 -11   5       96.82       86.23      1.21 o
  -2 -11   5       13.52       12.45      0.40 o
  -1 -11   5      385.38      355.17      3.77 o
   0 -11   5      108.26      100.17      1.61 o
   1 -11   5      172.26      187.34      3.68 o
   2 -11   5       52.23       49.91      0.99 o
   3 -11   5      140.21      147.47      3.00 o
   4 -11   5       15.04       13.46      1.21 o
  -5 -10   5        3.56        3.56      0.28 o
  -4 -10   5       43.97       42.70      0.90 o
  -3 -10   5      474.15      452.12      2.76 o
  -2 -10   5      329.66      319.08      2.17 o
  -1 -10   5       81.67       79.05      0.98 o
   0 -10   5       54.24       52.89      1.08 o
   1 -10   5       76.78       82.45      1.91 o
   2 -10   5      716.38      694.01      4.63 o
   3 -10   5       83.32       77.25      2.22 o
   4 -10   5        0.53        0.66      0.18 o
   5 -10   5        5.03        6.32      0.38 o
  -6  -9   5       19.13       20.85      0.72 o
  -5  -9   5       10.08       10.39      0.51 o
  -4  -9   5       10.48       10.04      0.39 o
  -3  -9   5      137.96      130.03      1.80 o
  -2  -9   5       41.34       40.89      0.70 o
  -1  -9   5       31.32       22.81      1.08 o
   0  -9   5      102.37       99.93      2.32 o
   1  -9   5      199.96      206.08      3.65 o
   2  -9   5      242.93      246.50      4.31 o
   3  -9   5      193.75      188.09      2.35 o
   4  -9   5       58.62       59.63      1.82 o
   5  -9   5       13.66       12.05      0.59 o
  -6  -8   5       18.13       17.63      0.74 o
  -5  -8   5      103.24      105.07      1.69 o
  -4  -8   5       56.36       54.99      1.11 o
  -3  -8   5      409.81      404.73      5.90 o
  -2  -8   5      492.38      472.95      4.72 o
  -1  -8   5       82.21       74.76      1.80 o
   0  -8   5       22.41       20.66      0.69 o
   1  -8   5      529.55      516.05      5.60 o
   2  -8   5      969.42      948.72     17.55 o
   3  -8   5     1039.13     1027.36      8.09 o
   4  -8   5       62.84       64.03      1.94 o
   5  -8   5       17.23       19.94      0.83 o
  -6  -7   5        9.13        7.27      0.51 o
  -5  -7   5       33.13       34.27      0.99 o
  -4  -7   5      318.24      305.79      2.59 o
  -3  -7   5      698.24      693.65      4.55 o
  -2  -7   5      727.56      715.16      5.52 o
  -1  -7   5      231.40      236.85      2.98 o
   1  -7   5        9.89       12.68      0.83 o
   2  -7   5       22.94       23.76      1.23 o
   3  -7   5       49.01       44.88      1.11 o
   4  -7   5      137.99      129.87      1.83 o
   5  -7   5       11.36       12.00      0.68 o
  -6  -6   5       19.13       19.96      0.62 o
  -5  -6   5       80.54       79.06      2.22 o
  -4  -6   5      289.03      278.81      7.09 o
  -3  -6   5      109.44      117.13      2.31 o
  -2  -6   5     2702.28     2660.92      9.98 o
  -1  -6   5      289.77      283.74      3.06 o
   3  -6   5      224.45      221.80      3.03 o
   4  -6   5        6.78        9.38      0.50 o
   5  -6   5       14.88       17.51      0.68 o
  -6  -5   5        1.03        1.49      0.25 o
  -5  -5   5      176.29      183.84      3.18 o
  -4  -5   5      131.71      138.64      4.69 o
  -3  -5   5       96.43       97.13      2.02 o
  -2  -5   5     1866.16     1887.48      7.92 o
  -1  -5   5       68.72       73.74      0.91 o
   0  -5   5        8.63       16.49      0.67 o
   1  -5   5      134.33      132.90      2.46 o
   2  -5   5      932.37      977.45      7.31 o
   3  -5   5      126.03      121.79      1.51 o
   4  -5   5       70.99       80.97      1.50 o
   5  -5   5      152.17      141.81      2.46 o
  -5  -4   5      115.52      122.67      2.50 o
  -4  -4   5      154.49      156.29      3.03 o
  -3  -4   5       22.77       18.33      0.85 o
  -2  -4   5      387.49      398.28      3.45 o
  -1  -4   5     1418.18     1376.22     18.50 o
   0  -4   5      941.73      977.53     10.20 o
   1  -4   5     1706.73     1729.39      8.32 o
   2  -4   5      267.19      260.73      3.61 o
   3  -4   5      227.13      227.47      2.02 o
   4  -4   5       23.63       28.81      0.90 o
   5  -4   5       43.55       45.41      1.45 o
  -6  -3   5       10.87       10.54      0.46 o
  -5  -3   5        7.94        8.08      0.46 o
  -4  -3   5      332.02      341.63      4.29 o
  -3  -3   5      277.52      290.78      3.30 o
  -2  -3   5      337.45      317.45      4.25 o
  -1  -3   5      420.18      427.17      2.21 o
   0  -3   5      433.09      456.71      5.48 o
   1  -3   5     1252.38     1266.27      7.18 o
   2  -3   5        7.40        8.07      0.36 o
   3  -3   5      199.75      173.13      1.72 o
   4  -3   5      278.02      262.23      2.72 o
   5  -3   5       10.91       10.03      0.46 o
   6  -3   5        3.87        4.37      0.26 o
  -6  -2   5      103.18       96.11      2.01 o
  -5  -2   5       39.65       35.80      1.50 o
  -4  -2   5       59.70       64.95      1.59 o
  -3  -2   5      247.98      247.38      2.96 o
  -2  -2   5      633.93      643.89      9.00 o
  -1  -2   5      761.79      707.84      6.91 o
   0  -2   5      302.42      298.13      4.13 o
   1  -2   5      700.24      687.97      3.24 o
   2  -2   5       84.05       90.21      1.23 o
   3  -2   5       59.07       53.45      0.90 o
   4  -2   5      523.96      497.46      5.98 o
   5  -2   5        2.13        1.96      0.20 o
   6  -2   5       65.64       69.85      1.16 o
  -6  -1   5      239.02      227.08      3.26 o
  -4  -1   5       90.37       92.58      2.19 o
  -3  -1   5      467.40      456.76      2.80 o
  -2  -1   5      262.55      279.57      2.38 o
  -1  -1   5      282.84      268.10      2.04 o
   0  -1   5      652.12      636.40      3.73 o
   1  -1   5      100.21      106.31      1.17 o
   2  -1   5      693.36      733.87      3.97 o
   3  -1   5       81.25       90.39      1.43 o
   4  -1   5      153.47      131.83      2.60 o
   5  -1   5       11.01        9.53      0.68 o
   6  -1   5       16.42       17.42      0.61 o
  -6   0   5       74.01       71.84      1.90 o
  -5   0   5       23.15       23.44      1.06 o
  -4   0   5       39.24       41.71      1.17 o
  -3   0   5        0.04        0.15      0.04 o
  -2   0   5      399.39      415.39      5.44 o
  -1   0   5        4.58        3.21      0.17 o
   0   0   5      171.64      170.64      0.99 o
   1   0   5      318.92      330.24      2.91 o
   2   0   5      140.83      140.66      1.54 o
   3   0   5      642.99      602.25      3.67 o
   4   0   5       92.00       87.41      1.53 o
   5   0   5        4.21        4.47      0.47 o
   6   0   5        1.57        1.81      0.20 o
  -6   1   5      239.58      233.82      3.50 o
  -5   1   5       20.16       24.51      1.07 o
  -4   1   5       90.74       93.90      1.48 o
  -3   1   5      466.47      447.19      3.87 o
  -2   1   5      262.49      277.97      3.27 o
  -1   1   5      285.53      265.03      1.52 o
   0   1   5      653.20      640.51      4.00 o
   1   1   5      102.20      107.08      2.32 o
   2   1   5      693.44      737.54      3.50 o
   3   1   5       82.62       90.91      1.42 o
   4   1   5      153.30      138.08      2.33 o
   5   1   5       11.21        9.81      0.46 o
   6   1   5       16.50       18.60      0.63 o
  -6   2   5      102.51       99.22      2.29 o
  -5   2   5       40.03       37.39      1.31 o
  -4   2   5       59.86       64.47      1.22 o
  -3   2   5      250.26      243.15      2.91 o
  -2   2   5      637.29      651.22      6.55 o
  -1   2   5      762.93      737.26     12.43 o
   0   2   5      303.24      301.58      2.83 o
   1   2   5      703.88      700.90      4.15 o
   2   2   5       83.82       88.78      1.02 o
   3   2   5       60.34       56.99      0.96 o
   4   2   5      523.41      492.16      5.23 o
   5   2   5        1.98        1.71      0.19 o
   6   2   5       64.89       73.66      1.20 o
  -6   3   5       10.97       10.36      0.47 o
  -5   3   5        7.84        7.61      0.59 o
  -4   3   5      331.79      345.38      2.87 o
  -3   3   5      276.38      281.19      3.22 o
  -2   3   5      339.81      319.99      2.98 o
   0   3   5      432.29      473.91      3.68 o
   1   3   5     1247.07     1270.64      5.64 o
   2   3   5        7.26        7.78      0.40 o
   3   3   5      199.52      176.07      1.71 o
   4   3   5      279.19      267.84      5.08 o
   5   3   5       11.04       10.26      0.48 o
  -6   4   5       18.73       18.18      0.63 o
  -5   4   5      116.04      123.88      2.38 o
  -4   4   5      153.67      149.50      2.66 o
  -3   4   5       22.51       17.39      0.68 o
  -2   4   5      386.01      398.39      2.48 o
  -1   4   5     1419.13     1428.54     13.95 o
   1   4   5     1704.29     1747.97      7.58 o
   2   4   5      264.06      255.43      5.06 o
   3   4   5      227.69      230.71      1.75 o
   4   4   5       23.93       30.03      0.93 o
   5   4   5       43.79       45.33      0.99 o
  -6   5   5        0.93        1.13      0.14 o
  -5   5   5      175.79      175.88      2.82 o
  -4   5   5      131.55      137.85      2.58 o
  -3   5   5       97.15       93.37      1.34 o
  -2   5   5     1873.41     1865.51      5.83 o
  -1   5   5       68.17       77.56      1.11 o
   0   5   5        8.88       14.83      0.69 o
   1   5   5      136.27      138.85      2.05 o
   2   5   5      931.88      972.95      6.43 o
   3   5   5      124.77      118.32      1.50 o
   4   5   5       70.31       82.62      1.52 o
   5   5   5      153.95      144.85      3.06 o
  -6   6   5       18.65       18.99      0.78 o
  -5   6   5       81.72       79.02      1.86 o
  -4   6   5      289.10      276.45      3.73 o
  -3   6   5      110.54      109.26      2.19 o
  -2   6   5     2700.78     2696.50     10.98 o
  -1   6   5      289.66      285.08      3.24 o
   0   6   5       86.53       95.96      1.19 o
   1   6   5      602.88      615.55      3.45 o
   2   6   5      246.51      256.39      2.53 o
   3   6   5      225.82      220.96      2.62 o
   4   6   5        7.01        9.09      0.48 o
   5   6   5       14.95       18.58      0.57 o
  -6   7   5        9.69        7.90      0.36 o
  -5   7   5       31.93       31.80      0.89 o
  -4   7   5      318.57      302.81      3.98 o
  -3   7   5      695.19      684.88      5.99 o
  -2   7   5      729.49      716.00      5.76 o
  -1   7   5      231.37      241.67      3.02 o
   0   7   5       81.47      105.47      1.34 o
   1   7   5        9.52       12.93      0.78 o
   2   7   5       23.29       23.30      0.78 o
   3   7   5       49.37       44.94      0.97 o
   4   7   5      137.86      131.82      2.44 o
   5   7   5       11.49       12.24      0.69 o
  -6   8   5       18.70       17.66      0.47 o
  -5   8   5      102.94      101.08      1.73 o
  -4   8   5       56.08       58.51      1.76 o
  -3   8   5      406.59      389.15      7.53 o
  -2   8   5      495.20      453.23      4.51 o
  -1   8   5       82.56       78.33      1.79 o
   0   8   5       22.81       25.23      1.16 o
   1   8   5      527.26      522.23      4.18 o
   2   8   5      968.04      935.71      7.38 o
   3   8   5     1042.29     1023.03      7.14 o
   4   8   5       62.47       65.72      1.30 o
   5   8   5       17.81       21.62      0.86 o
  -6   9   5       18.97       20.85      0.71 o
  -5   9   5        9.66        9.41      0.42 o
  -4   9   5       10.64       10.93      0.75 o
  -3   9   5      138.58      127.86      5.23 o
  -2   9   5       42.31       42.36      1.12 o
  -1   9   5       32.00       27.61      0.81 o
   0   9   5      101.79      100.11      3.01 o
   1   9   5      199.53      216.41      2.32 o
   2   9   5      238.88      235.79      1.71 o
   3   9   5      195.50      191.60      2.04 o
   4   9   5       60.01       61.40      1.23 o
   5   9   5       13.85       12.85      0.60 o
  -6  10   5        4.07        3.91      0.25 o
  -5  10   5        3.21        3.75      0.34 o
  -4  10   5       44.62       43.76      1.50 o
  -3  10   5      472.52      452.51      5.48 o
  -2  10   5      328.35      320.72      6.39 o
  -1  10   5       82.09       80.24      2.18 o
   0  10   5       55.92       54.90      1.90 o
   1  10   5       76.99       85.38      1.75 o
   2  10   5      717.15      695.79      6.38 o
   3  10   5       81.31       73.46      1.25 o
   4  10   5        0.59        0.90      0.13 o
   5  10   5        5.03        6.10      0.36 o
  -5  11   5        7.68        8.21      0.47 o
  -4  11   5       49.31       51.69      1.59 o
  -3  11   5       96.19       88.04      2.43 o
  -2  11   5       14.05       12.39      0.62 o
  -1  11   5      386.60      368.84      4.92 o
   0  11   5      108.36      104.58      2.91 o
   1  11   5      173.32      186.68      2.04 o
   2  11   5       52.25       48.08      1.07 o
   3  11   5      139.07      142.63      1.97 o
   4  11   5       15.44       14.72      0.53 o
  -5  12   5        7.68        7.79      0.45 o
  -4  12   5       73.32       77.45      1.85 o
  -3  12   5       69.20       68.64      2.13 o
  -2  12   5       31.86       29.71      0.98 o
  -1  12   5      346.68      304.21      4.54 o
   0  12   5      138.08      123.98      3.08 o
   1  12   5      424.53      402.79      8.05 o
   2  12   5      106.78      104.68      1.61 o
   3  12   5       64.77       66.26      1.25 o
   4  12   5       42.62       48.13      1.17 o
  -5  13   5       17.77       16.58      0.54 o
  -4  13   5       51.29       47.38      1.34 o
  -3  13   5       80.79       73.25      2.11 o
  -2  13   5       46.54       41.50      1.15 o
  -1  13   5       74.96       73.40      2.24 o
   0  13   5       21.12       18.62      0.61 o
   1  13   5      244.19      238.12      4.23 o
   2  13   5      108.72      114.66      1.91 o
   3  13   5       25.35       24.38      1.12 o
   4  13   5      108.18      118.75      1.71 o
  -3  14   5       83.73       82.92      2.10 o
  -2  14   5       15.71       14.15      0.64 o
  -1  14   5       41.33       37.78      1.16 o
   0  14   5       13.38       16.29      1.09 o
   1  14   5       21.73       21.49      0.81 o
   2  14   5      174.58      164.54      2.70 o
   3  14   5       47.09       47.65      1.40 o
  -4  15   5       48.02       55.22      1.10 o
  -3  15   5       31.96       29.22      1.13 o
  -2  15   5       71.58       69.56      1.31 o
  -1  15   5      259.27      228.66      3.57 o
   0  15   5      118.93      121.42      2.85 o
   1  15   5      273.01      253.44      3.39 o
   2  15   5       18.61       20.55      0.68 o
  -3  16   5       29.19       30.64      0.99 o
  -2  16   5       46.23       42.36      1.13 o
  -1  16   5        4.72        4.87      0.36 o
   0  16   5        1.18        0.96      0.16 o
   1  16   5      119.95      127.83      1.61 o
   2  16   5       36.08       37.41      0.78 o
   3  16   5       13.53       13.04      0.47 o
  -3  17   5       38.52       39.84      0.91 o
  -2  17   5       48.78       49.09      1.34 o
  -1  17   5       17.09       19.74      0.86 o
   0  17   5        5.67        6.83      0.38 o
   1  17   5       42.77       40.91      1.26 o
   2  17   5       91.92       86.54      1.38 o
  -2  18   5       74.94       74.25      1.27 o
  -1  18   5       33.53       31.42      0.62 o
   0  18   5       19.90       23.02      0.66 o
   1  18   5      156.92      152.69      1.92 o
  -1 -18   6        9.61        7.65      0.33 o
  -2 -17   6       97.02       92.35      4.29 o
  -1 -17   6       49.18       41.86      0.79 o
   0 -17   6        7.07        6.88      0.30 o
   1 -17   6       14.62       14.54      0.52 o
  -3 -16   6       36.71       36.33      1.06 o
  -2 -16   6       83.08       81.54      2.68 o
  -1 -16   6       90.39       89.88      1.89 o
   0 -16   6       19.29       20.98      0.52 o
   1 -16   6       40.61       39.21      0.78 o
   2 -16   6        4.52        4.27      0.20 o
  -4 -15   6        3.86        4.17      0.32 o
  -3 -15   6       68.41       59.12      1.07 o
  -2 -15   6       16.22       14.46      0.71 o
  -1 -15   6      119.64      114.00      1.64 o
   0 -15   6       15.12       14.10      0.48 o
   1 -15   6       22.84       28.29      0.62 o
   2 -15   6      108.47      109.64      2.04 o
   3 -15   6       31.75       29.42      0.75 o
  -4 -14   6        9.85        8.96      0.56 o
  -3 -14   6       70.74       75.42      1.39 o
  -2 -14   6       69.37       64.70      1.67 o
  -1 -14   6       19.35       18.06      0.51 o
   0 -14   6       47.42       49.14      0.96 o
   1 -14   6        1.80        2.25      0.18 o
   2 -14   6      259.99      261.40      3.51 o
   3 -14   6       22.08       21.51      0.82 o
  -4 -13   6        5.54        5.53      0.80 o
  -3 -13   6      108.19      115.29      1.85 o
  -2 -13   6       63.01       53.60      1.18 o
  -1 -13   6       80.46       71.85      0.94 o
   0 -13   6      274.53      286.25      2.41 o
   1 -13   6       54.54       49.71      0.97 o
   2 -13   6       24.47       22.50      0.73 o
   3 -13   6        0.22        0.11      0.03 o
   4 -13   6      103.99       98.26      1.32 o
  -5 -12   6       27.11       30.43      0.88 o
  -4 -12   6        0.34        0.39      0.09 o
  -3 -12   6       83.43       87.21      1.58 o
  -2 -12   6       16.23       19.37      0.51 o
  -1 -12   6       66.87       66.66      1.05 o
   0 -12   6      108.86      106.01      3.14 o
   1 -12   6        2.98        4.46      0.29 o
   2 -12   6       10.05       11.37      0.68 o
   3 -12   6       17.79       18.59      0.60 o
   4 -12   6        0.53        0.71      0.13 o
  -5 -11   6       42.85       45.07      1.26 o
  -4 -11   6        5.49        5.57      0.32 o
  -3 -11   6      103.08      102.31      1.57 o
  -2 -11   6      334.08      316.82      2.60 o
  -1 -11   6       25.86       22.56      0.53 o
   0 -11   6       23.40       23.72      0.68 o
   1 -11   6       87.52       94.72      1.38 o
   2 -11   6      143.50      142.60      1.94 o
   3 -11   6      111.54      109.40      1.56 o
   4 -11   6       43.86       46.08      1.27 o
  -5 -10   6       67.05       71.12      1.20 o
  -4 -10   6        1.92        1.49      0.14 o
  -3 -10   6       82.54       79.77      1.40 o
  -2 -10   6      450.61      415.42      2.32 o
  -1 -10   6      129.50      124.37      2.10 o
   0 -10   6      982.71      971.52      8.29 o
   1 -10   6       99.92       99.63      1.82 o
   2 -10   6       30.56       27.47      0.71 o
   3 -10   6      113.33      121.13      1.72 o
   4 -10   6       10.88       11.01      0.67 o
  -6  -9   6      108.26       97.23      1.32 o
  -5  -9   6       47.00       44.18      1.01 o
  -4  -9   6       46.69       46.47      1.02 o
  -3  -9   6      244.56      253.13      2.45 o
  -2  -9   6      394.90      395.25      2.55 o
  -1  -9   6       75.48       70.06      1.19 o
   0  -9   6       28.10       34.39      1.03 o
   1  -9   6       81.65       82.44      1.42 o
   2  -9   6      143.57      134.17      2.06 o
   3  -9   6      410.41      395.95      4.96 o
   4  -9   6       42.57       44.11      1.42 o
   5  -9   6        8.71        7.53      0.36 o
  -6  -8   6       51.09       47.62      1.09 o
  -5  -8   6       86.54       82.75      1.46 o
  -4  -8   6      327.78      324.42      4.22 o
  -3  -8   6     1023.05      992.55      4.40 o
  -2  -8   6      467.65      484.05      2.70 o
  -1  -8   6      159.84      148.87      2.79 o
   0  -8   6        1.95        1.91      0.26 o
   1  -8   6      280.27      288.96      4.81 o
   2  -8   6      101.77       98.90      1.46 o
   3  -8   6      413.15      421.40      3.41 o
   4  -8   6       15.69       16.51      0.90 o
   5  -8   6       22.85       23.17      0.71 o
  -6  -7   6       20.02       23.32      0.84 o
  -5  -7   6       15.59       14.21      0.62 o
  -4  -7   6       30.46       28.44      0.79 o
  -3  -7   6      608.69      597.80      7.17 o
  -1  -7   6      523.93      491.20      3.41 o
   0  -7   6       53.45       56.60      1.52 o
   1  -7   6      134.29      142.32      3.01 o
   2  -7   6      376.09      361.25      2.75 o
   3  -7   6      220.74      226.94      2.54 o
   4  -7   6       11.18       10.42      0.49 o
   5  -7   6       12.64       14.00      0.59 o
  -6  -6   6       37.25       35.33      1.10 o
  -5  -6   6       38.35       36.31      1.01 o
  -4  -6   6      104.97      102.28      1.87 o
  -3  -6   6      146.98      141.31      1.66 o
  -1  -6   6       46.67       48.43      1.31 o
   0  -6   6      145.36      139.05      2.21 o
   1  -6   6      136.45      133.84      2.77 o
   2  -6   6      626.50      610.86      8.93 o
   3  -6   6      133.99      120.39      1.84 o
   4  -6   6       16.49       15.27      0.61 o
   5  -6   6        8.56       12.17      0.58 o
  -6  -5   6       37.96       36.32      1.17 o
  -5  -5   6        8.21        9.13      0.71 o
  -4  -5   6       89.84       85.85      1.66 o
  -3  -5   6       61.37       58.89      1.21 o
  -2  -5   6       21.22       19.55      0.84 o
  -1  -5   6       17.57       16.64      0.79 o
   0  -5   6      235.29      255.07      2.77 o
   1  -5   6       22.81       18.52      0.97 o
   2  -5   6      639.07      623.79      6.08 o
   3  -5   6       85.88       87.04      1.56 o
   4  -5   6       27.64       24.95      0.80 o
   5  -5   6       10.66       11.55      0.79 o
  -6  -4   6       17.91       20.26      0.90 o
  -5  -4   6      158.33      169.12      3.09 o
  -4  -4   6       17.26       17.49      0.74 o
  -3  -4   6       58.87       57.39      1.55 o
  -2  -4   6      174.33      182.42      2.46 o
  -1  -4   6      481.67      474.33      9.90 o
   0  -4   6      107.71       98.22      1.97 o
   1  -4   6       86.75       82.57      1.96 o
   2  -4   6       37.89       33.68      1.35 o
   3  -4   6      810.86      761.93      3.79 o
   4  -4   6      147.14      133.32      3.90 o
   5  -4   6        0.15        0.21      0.04 o
  -6  -3   6      147.40      150.65      3.12 o
  -5  -3   6       89.11       89.56      3.43 o
  -4  -3   6      244.90      231.01      3.68 o
  -3  -3   6       97.35      104.52      2.04 o
  -2  -3   6      287.79      295.08      2.95 o
  -1  -3   6     1213.48     1181.25      4.42 o
   0  -3   6       84.41       72.77      1.30 o
   1  -3   6      512.39      529.71      3.79 o
   2  -3   6       27.07       33.59      1.30 o
   3  -3   6       78.72       77.70      1.70 o
   4  -3   6      269.49      242.17      3.69 o
   5  -3   6       42.36       39.74      1.24 o
  -6  -2   6        8.14        9.98      0.60 o
  -5  -2   6       24.05       25.27      1.16 o
  -4  -2   6      218.59      221.11      3.81 o
  -3  -2   6       11.87       12.27      0.67 o
  -2  -2   6       43.13       41.72      1.10 o
  -1  -2   6      131.68      126.76      1.24 o
   0  -2   6        9.41       11.45      0.40 o
   1  -2   6      468.45      487.70      5.11 o
   2  -2   6       11.96       12.48      0.90 o
   3  -2   6      217.51      192.23      3.45 o
   4  -2   6      173.53      150.61      2.94 o
   5  -2   6        4.37        5.21      0.46 o
  -6  -1   6       61.76       59.75      1.57 o
  -5  -1   6       26.51       23.38      1.11 o
  -4  -1   6       31.60       35.38      0.77 o
  -3  -1   6      535.96      537.92      4.41 o
  -2  -1   6      233.73      217.89      1.86 o
  -1  -1   6       51.02       56.29      0.99 o
   0  -1   6     1140.51     1075.16      5.54 o
   1  -1   6      269.38      277.69      3.98 o
   2  -1   6       17.55       18.84      0.60 o
   3  -1   6      270.60      251.24      6.05 o
   4  -1   6      444.38      414.30      3.26 o
   5  -1   6       42.90       48.77      1.44 o
  -6   0   6        5.48        9.04      0.64 o
  -5   0   6      154.98      145.38      2.96 o
  -4   0   6      175.98      151.80      1.83 o
  -3   0   6       48.66       49.96      1.33 o
  -2   0   6      667.18      641.56      6.39 o
  -1   0   6      145.91      122.05      4.89 o
   0   0   6      125.07      114.55      3.23 o
   1   0   6       69.02       67.07      1.00 o
   2   0   6        0.64        0.68      0.11 o
   3   0   6       14.30        7.88      0.42 o
   4   0   6      159.74      153.63      2.02 o
   5   0   6      137.60      169.86      2.70 o
  -6   1   6       62.40       61.65      1.70 o
  -5   1   6       26.93       22.72      1.06 o
  -4   1   6       31.94       35.39      0.82 o
  -2   1   6      233.67      222.25      2.28 o
  -1   1   6       51.20       57.27      0.88 o
   0   1   6     1138.54     1090.96      5.90 o
   1   1   6      270.43      276.46      3.08 o
   2   1   6       17.51       18.63      0.85 o
   3   1   6      269.89      259.02      3.81 o
   4   1   6      444.23      408.91      3.32 o
   5   1   6       43.31       48.36      1.46 o
  -6   2   6        8.07       10.10      0.69 o
  -5   2   6       23.92       23.28      1.06 o
  -4   2   6      217.79      221.14      2.83 o
  -3   2   6       11.99       11.69      0.83 o
  -2   2   6       42.63       42.10      1.40 o
  -1   2   6      131.19      130.92      2.22 o
   0   2   6        9.42       11.05      0.61 o
   1   2   6      468.41      484.91      4.20 o
   2   2   6       11.83       10.80      0.67 o
   3   2   6      217.34      196.13      1.82 o
   4   2   6      174.32      155.40      2.06 o
   5   2   6        4.41        5.59      0.62 o
  -6   3   6      147.62      152.25      2.65 o
  -5   3   6       88.36       88.55      2.06 o
  -4   3   6      245.48      236.26      3.40 o
  -3   3   6       99.27       98.04      2.42 o
  -2   3   6      287.70      297.77      3.77 o
   0   3   6       84.47       71.52      1.60 o
   1   3   6      518.56      527.01      4.48 o
   2   3   6       26.45       30.85      1.16 o
   3   3   6       79.37       80.18      1.18 o
   4   3   6      266.94      249.29      3.19 o
   5   3   6       41.81       41.09      0.91 o
  -6   4   6       17.80       19.54      0.92 o
  -5   4   6      159.86      164.65      2.79 o
  -4   4   6       16.85       16.89      0.63 o
  -3   4   6       58.62       56.17      1.84 o
  -2   4   6      170.81      181.95      2.55 o
  -1   4   6      481.64      487.57      7.07 o
   0   4   6      109.17       99.89      1.94 o
   1   4   6       87.44       89.90      1.91 o
   2   4   6       38.50       32.89      0.88 o
   3   4   6      811.33      765.98      7.18 o
   4   4   6      148.85      136.19      2.61 o
   5   4   6        0.11        0.21      0.06 o
  -6   5   6       37.51       35.05      1.17 o
  -5   5   6        8.38        9.11      0.64 o
  -4   5   6       89.65       85.30      2.10 o
  -3   5   6       61.47       58.23      1.86 o
  -2   5   6       21.22       20.28      0.63 o
  -1   5   6       17.65       16.35      0.55 o
   0   5   6      234.85      255.58      3.21 o
   1   5   6       22.88       18.53      0.88 o
   2   5   6      638.19      614.31      3.85 o
   3   5   6       85.19       85.68      1.21 o
   4   5   6       27.37       25.71      0.81 o
   5   5   6       10.78       12.23      0.43 o
  -6   6   6       37.37       33.75      0.74 o
  -5   6   6       39.19       36.90      1.28 o
  -3   6   6      147.29      139.75      3.88 o
  -2   6   6       86.97       86.66      1.38 o
  -1   6   6       46.04       50.31      2.02 o
   0   6   6      146.53      147.32      2.52 o
   1   6   6      135.85      131.75      2.43 o
   2   6   6      626.20      612.51      3.08 o
   3   6   6      133.91      118.69      1.81 o
   4   6   6       16.24       15.95      0.61 o
   5   6   6        8.46       11.33      0.61 o
  -6   7   6       19.71       21.36      0.54 o
  -5   7   6       14.94       14.14      0.77 o
  -4   7   6       31.48       28.69      1.24 o
  -3   7   6      609.72      586.56      6.18 o
  -2   7   6      548.30      575.88      7.02 o
   0   7   6       54.62       60.62      1.64 o
   1   7   6      133.43      140.72      2.60 o
   2   7   6      381.82      368.35      2.24 o
   3   7   6      219.61      223.68      3.29 o
   4   7   6       10.80       10.23      0.47 o
   5   7   6       12.35       13.51      0.63 o
  -6   8   6       50.93       45.14      1.05 o
  -5   8   6       88.00       83.32      2.16 o
  -4   8   6      328.45      329.87      4.18 o
  -3   8   6     1022.36     1002.93      5.12 o
  -2   8   6      465.99      486.57      2.63 o
   0   8   6        1.91        2.11      0.31 o
   1   8   6      280.69      289.68      6.31 o
   2   8   6      101.70       95.97      1.16 o
   3   8   6      412.97      415.24      4.87 o
   4   8   6       15.54       16.39      0.59 o
   5   8   6       22.66       23.77      0.77 o
  -6   9   6      108.20       98.60      1.34 o
  -5   9   6       47.60       42.83      1.68 o
  -4   9   6       46.52       47.17      1.58 o
  -3   9   6      245.37      252.20      2.61 o
  -2   9   6      393.37      398.11      5.06 o
  -1   9   6       75.46       74.98      1.16 o
   0   9   6       28.49       31.91      0.75 o
   1   9   6       81.89       84.42      1.26 o
   2   9   6      143.30      133.69      1.62 o
   3   9   6      410.84      397.55      3.36 o
   4   9   6       42.31       44.67      1.00 o
   5   9   6        8.74        8.11      0.39 o
  -5  10   6       66.51       71.65      1.48 o
  -4  10   6        1.86        1.47      0.29 o
  -3  10   6       83.72       82.79      1.50 o
  -2  10   6      449.87      420.91      3.56 o
  -1  10   6      130.41      129.15      4.33 o
   0  10   6      980.54      981.79      8.08 o
   1  10   6      100.06      101.88      1.80 o
   2  10   6       30.07       26.42      0.62 o
   3  10   6      110.75      119.02      1.77 o
   4  10   6       10.77       11.10      0.44 o
  -5  11   6       43.61       46.63      1.09 o
  -4  11   6        5.37        5.70      0.51 o
  -3  11   6      104.35      106.72      1.68 o
  -2  11   6      334.53      319.24      3.16 o
  -1  11   6       25.93       23.49      1.15 o
   0  11   6       24.20       25.37      0.87 o
   1  11   6       88.07       96.35      1.77 o
   2  11   6      144.89      144.32      2.09 o
   3  11   6      110.67      110.07      1.61 o
   4  11   6       44.09       47.60      0.81 o
  -5  12   6       26.94       28.34      0.83 o
  -3  12   6       83.62       90.93      2.30 o
  -2  12   6       16.32       18.77      0.76 o
  -1  12   6       66.78       64.63      2.23 o
   0  12   6      108.23      105.33      2.23 o
   1  12   6        3.15        4.71      0.38 o
   2  12   6       10.07       11.54      0.63 o
   3  12   6       17.71       19.73      0.71 o
   4  12   6        0.60        0.83      0.09 o
  -4  13   6        5.80        5.97      0.45 o
  -3  13   6      108.87      119.44      2.47 o
  -2  13   6       62.61       53.81      1.25 o
  -1  13   6       80.16       70.41      1.53 o
   0  13   6      274.71      279.25      2.92 o
   1  13   6       55.68       49.19      1.21 o
   2  13   6       24.51       21.09      0.73 o
  -4  14   6        9.20        9.68      0.51 o
  -3  14   6       70.51       74.47      1.83 o
  -2  14   6       68.84       64.03      1.28 o
  -1  14   6       19.16       17.43      0.73 o
   0  14   6       47.57       48.91      0.92 o
   1  14   6        1.68        2.13      0.24 o
   2  14   6      258.30      264.19      2.40 o
   3  14   6       21.91       22.06      0.81 o
  -4  15   6        3.85        4.71      0.29 o
  -3  15   6       67.87       62.84      1.50 o
  -2  15   6       15.76       14.47      0.55 o
  -1  15   6      120.30      111.65      2.12 o
   0  15   6       14.77       14.75      0.62 o
   1  15   6       23.28       28.69      0.79 o
   2  15   6      107.87      113.12      1.37 o
   3  15   6       31.81       33.40      0.82 o
  -2  16   6       82.60       82.08      2.22 o
  -1  16   6       90.32       88.87      1.35 o
   0  16   6       19.22       20.92      0.64 o
   1  16   6       40.79       39.69      1.53 o
   2  16   6        4.77        4.86      0.23 o
  -2  17   6       96.12       90.89      6.89 o
  -1  17   6       48.75       42.14      1.19 o
   0  17   6        6.82        7.87      0.51 o
   1  17   6       14.24       15.83      0.65 o
  -1  18   6        9.80       10.60      0.42 o
   0  18   6       84.82       83.49      1.29 o
  -2 -17   7       18.68       14.90      0.52 o
  -1 -17   7       22.00       19.96      0.68 o
  -3 -16   7       11.78       11.38      0.41 o
  -2 -16   7       53.12       51.53      1.29 o
  -1 -16   7        6.27        5.49      0.62 o
   0 -16   7        8.60        9.14      0.29 o
   1 -16   7       43.71       43.88      1.11 o
  -3 -15   7       46.08       46.48      1.75 o
  -2 -15   7       69.09       61.65      1.44 o
  -1 -15   7        4.90        6.16      0.29 o
   0 -15   7        4.78        5.63      0.27 o
   1 -15   7        0.61        0.97      0.12 o
   2 -15   7       59.94       53.95      1.24 o
  -4 -14   7      105.49      103.85      1.69 o
  -3 -14   7       30.06       32.30      0.82 o
  -2 -14   7        0.59        0.59      0.10 o
  -1 -14   7       54.75       52.76      1.29 o
   0 -14   7       58.86       60.52      0.98 o
   1 -14   7      227.09      219.82      2.30 o
   2 -14   7       67.61       73.15      1.71 o
   3 -14   7       18.12       18.18      0.62 o
  -4 -13   7        4.58        5.80      0.47 o
  -3 -13   7       78.99       76.30      1.40 o
  -2 -13   7       71.91       65.82      1.17 o
  -1 -13   7       27.94       32.65      0.68 o
   0 -13   7       40.95       36.46      0.80 o
   1 -13   7      109.63      106.86      1.77 o
   2 -13   7       25.72       26.43      1.13 o
   3 -13   7        9.61        9.81      0.55 o
  -5 -12   7       30.55       29.87      0.76 o
  -4 -12   7       34.92       35.67      1.33 o
  -3 -12   7       69.15       68.28      1.19 o
  -2 -12   7       46.17       44.03      0.74 o
  -1 -12   7       21.98       20.88      0.71 o
   0 -12   7       30.15       25.32      0.95 o
   1 -12   7       26.65       22.10      0.85 o
   2 -12   7      430.65      456.14      3.37 o
   3 -12   7       51.13       54.14      1.46 o
  -5 -11   7       44.25       47.70      1.19 o
  -4 -11   7        2.57        3.52      0.29 o
  -3 -11   7      106.59      113.12      1.61 o
  -2 -11   7       66.56       67.80      1.12 o
  -1 -11   7       24.90       22.39      0.75 o
   0 -11   7       56.63       49.44      1.73 o
   1 -11   7       26.10       31.58      1.04 o
   2 -11   7      474.84      466.62      5.30 o
   3 -11   7      157.27      164.74      2.74 o
   4 -11   7       11.47       10.81      0.49 o
  -5 -10   7       44.26       44.38      0.83 o
  -4 -10   7      101.08       93.48      2.51 o
  -3 -10   7       16.58       16.86      0.63 o
  -2 -10   7       46.51       44.54      0.90 o
  -1 -10   7      171.59      142.00      1.87 o
   0 -10   7      114.44       98.10      2.87 o
   1 -10   7       84.60       83.81      1.71 o
   2 -10   7       67.42       60.19      1.37 o
   3 -10   7       11.08       11.77      0.77 o
   4 -10   7        2.96        3.56      0.31 o
  -5  -9   7       21.03       22.00      0.65 o
  -4  -9   7       32.85       33.51      0.81 o
  -3  -9   7      671.97      661.87      5.62 o
  -2  -9   7      271.83      260.50      2.15 o
  -1  -9   7       24.41       16.93      0.59 o
   0  -9   7      303.61      287.95      6.50 o
   1  -9   7       83.72       80.09      1.65 o
   2  -9   7      171.12      158.01      2.25 o
   3  -9   7       36.21       37.37      1.41 o
   4  -9   7       46.82       45.69      1.25 o
  -5  -8   7       14.04       12.39      0.52 o
  -4  -8   7      204.46      193.81      2.43 o
  -3  -8   7      396.19      385.06      3.00 o
  -2  -8   7      496.29      500.14      3.39 o
  -1  -8   7      129.14      122.14      2.54 o
   0  -8   7       11.75        9.74      0.39 o
   1  -8   7       31.83       30.46      0.68 o
   2  -8   7      548.96      524.63      3.28 o
   3  -8   7      614.73      643.14      4.48 o
   4  -8   7        4.13        4.56      0.42 o
  -6  -7   7       11.37       10.14      0.48 o
  -5  -7   7       90.19       90.00      1.49 o
  -4  -7   7      227.67      220.46      2.18 o
  -3  -7   7     1954.02     1921.26      8.43 o
  -2  -7   7      825.56      847.83      6.91 o
  -1  -7   7       49.58       49.87      1.12 o
   0  -7   7       45.80       51.77      1.82 o
   1  -7   7      246.15      251.33      5.65 o
   2  -7   7      182.93      166.64      1.84 o
   3  -7   7      344.86      360.27      2.57 o
   4  -7   7       26.30       24.47      1.12 o
  -6  -6   7       15.69       15.80      0.66 o
  -5  -6   7       10.10        9.32      0.49 o
  -4  -6   7      124.98      134.14      2.15 o
  -3  -6   7      156.32      153.88      1.55 o
  -2  -6   7      352.73      338.83      2.73 o
  -1  -6   7      168.80      154.36      2.46 o
   0  -6   7      540.03      443.80      4.51 o
   1  -6   7      171.82      175.98      3.17 o
   2  -6   7      335.41      326.82      2.89 o
   3  -6   7      226.95      220.36      2.76 o
   4  -6   7      184.96      187.36      2.78 o
  -6  -5   7        2.03        1.93      0.24 o
  -5  -5   7        5.65        5.22      0.53 o
  -4  -5   7      330.33      327.32      3.34 o
  -3  -5   7      131.84      129.76      1.59 o
  -2  -5   7       75.96       82.26      1.79 o
  -1  -5   7      294.74      274.94      3.08 o
   0  -5   7       31.13       27.84      1.13 o
   1  -5   7      320.81      314.55      4.29 o
   2  -5   7      484.62      484.53      6.20 o
   3  -5   7      441.32      405.10      3.38 o
   4  -5   7        7.13        6.65      0.38 o
   5  -5   7       22.66       23.07      0.70 o
  -6  -4   7        7.75        7.53      0.51 o
  -5  -4   7      106.54      102.07      2.41 o
  -4  -4   7       34.01       32.57      0.84 o
  -3  -4   7        8.23        8.61      0.39 o
  -2  -4   7       42.84       53.74      1.38 o
  -1  -4   7       77.99       70.18      1.08 o
   0  -4   7      106.54      102.13      2.06 o
   1  -4   7      247.00      262.14      3.69 o
   2  -4   7       65.99       71.37      1.13 o
   3  -4   7      135.87      139.32      2.22 o
   4  -4   7        1.96        2.06      0.22 o
   5  -4   7       24.05       21.98      0.76 o
  -6  -3   7       40.23       45.88      1.29 o
  -5  -3   7      259.29      252.58      3.37 o
  -4  -3   7        3.71        2.91      0.42 o
  -3  -3   7       22.33       24.79      0.55 o
  -2  -3   7      401.00      406.50      3.64 o
  -1  -3   7      181.11      174.33      2.59 o
   0  -3   7       45.60       46.25      1.24 o
   1  -3   7       44.78       52.60      1.57 o
   2  -3   7      251.91      243.31      3.76 o
   3  -3   7        2.98        2.69      0.27 o
   4  -3   7       40.23       39.04      1.43 o
   5  -3   7       47.91       45.86      1.17 o
  -6  -2   7      198.33      199.41      2.41 o
  -5  -2   7        1.02        0.49      0.12 o
  -4  -2   7       23.08       19.63      0.75 o
  -3  -2   7       56.39       56.09      0.92 o
  -2  -2   7      393.27      356.38      3.21 o
  -1  -2   7      286.58      274.11      3.27 o
   0  -2   7       48.42       49.36      2.04 o
   1  -2   7      380.49      395.96      2.74 o
   2  -2   7       78.97       68.73      1.83 o
   3  -2   7      195.50      190.95      2.28 o
   4  -2   7        6.52        6.90      0.61 o
   5  -2   7        0.27        0.18      0.07 o
  -6  -1   7        5.64        6.86      0.48 o
  -5  -1   7       58.73       50.63      1.66 o
  -4  -1   7      199.61      204.27      2.40 o
  -3  -1   7       44.47       42.67      1.26 o
  -2  -1   7       34.60       33.75      1.93 o
  -1  -1   7      251.85      253.80      3.21 o
   0  -1   7       10.72       12.09      0.66 o
   1  -1   7      153.68      156.66      2.43 o
   2  -1   7       69.78       62.58      1.13 o
   3  -1   7        5.66        6.93      0.63 o
   4  -1   7       69.73       71.70      1.30 o
   5  -1   7       45.50       48.25      1.28 o
  -6   0   7      110.24       97.90      1.92 o
  -5   0   7        0.35        0.32      0.07 o
  -4   0   7       86.12      101.79      1.66 o
  -3   0   7       91.52      102.76      1.92 o
  -2   0   7      199.03      192.15      8.02 o
  -1   0   7       64.73       68.22      1.68 o
   0   0   7      863.51      893.57      5.87 o
   1   0   7      102.59      112.65      2.12 o
   2   0   7       59.60       57.13      1.38 o
   3   0   7      403.56      387.14      5.31 o
   4   0   7        8.14        9.58      1.27 o
   5   0   7       57.03       65.41      1.50 o
  -6   1   7        5.43        6.91      0.52 o
  -5   1   7       59.84       51.97      1.12 o
  -4   1   7      199.46      203.77      2.34 o
  -3   1   7       43.34       41.45      0.96 o
  -2   1   7       35.19       33.12      0.73 o
  -1   1   7      253.67      253.90      3.29 o
   0   1   7       10.72       13.95      0.74 o
   1   1   7      154.06      156.66      2.57 o
   2   1   7       68.14       61.86      1.00 o
   3   1   7        5.98        7.83      0.47 o
   4   1   7       69.49       71.18      2.19 o
   5   1   7       45.75       48.71      1.28 o
  -6   2   7      199.06      206.86      2.89 o
  -5   2   7        0.82        0.72      0.17 o
  -4   2   7       23.63       20.90      0.74 o
  -3   2   7       55.12       53.73      0.78 o
  -2   2   7      391.11      347.13      4.35 o
  -1   2   7      287.18      275.18      3.48 o
   0   2   7       47.37       49.94      1.44 o
   1   2   7      378.25      396.31      4.20 o
   2   2   7       79.78       70.72      1.08 o
   3   2   7      195.38      191.75      2.31 o
   4   2   7        6.09        7.24      1.03 o
   5   2   7        0.20        0.18      0.05 o
  -6   3   7       40.79       44.64      1.32 o
  -5   3   7      258.76      253.52      3.49 o
  -4   3   7        3.80        3.23      0.28 o
  -3   3   7       22.27       24.63      0.65 o
  -2   3   7      402.23      406.16      4.77 o
  -1   3   7      180.99      178.80      2.88 o
   0   3   7       45.78       46.01      1.42 o
   1   3   7       43.45       52.63      1.56 o
   2   3   7      251.14      241.49      2.03 o
   4   3   7       40.44       40.47      1.00 o
   5   3   7       46.65       45.42      1.58 o
  -6   4   7        7.81        6.90      0.50 o
  -5   4   7      105.53      100.96      2.17 o
  -4   4   7       33.89       32.09      0.93 o
  -3   4   7        8.21        9.18      0.40 o
  -2   4   7       42.94       45.96      1.63 o
  -1   4   7       78.38       69.72      1.84 o
   0   4   7      106.28      113.90      2.30 o
   1   4   7      246.47      270.79      3.62 o
   2   4   7       66.38       71.32      1.21 o
   3   4   7      136.27      137.73      2.11 o
   4   4   7        2.00        1.85      0.31 o
   5   4   7       24.51       23.72      0.53 o
  -6   5   7        2.12        2.16      0.27 o
  -5   5   7        5.92        5.67      0.50 o
  -4   5   7      330.12      328.14      3.05 o
  -3   5   7      132.31      131.51      1.53 o
  -2   5   7       75.95       83.54      2.22 o
  -1   5   7      297.04      268.57      3.67 o
   0   5   7       31.54       32.24      1.25 o
   1   5   7      319.67      314.01      3.98 o
   2   5   7      484.10      481.68      4.76 o
   3   5   7      439.47      395.79      3.19 o
   4   5   7        6.83        6.77      0.39 o
   5   5   7       22.59       26.99      0.81 o
  -6   6   7       15.70       15.69      0.65 o
  -5   6   7       10.47       10.22      0.66 o
  -4   6   7      124.75      133.15      3.80 o
  -3   6   7      159.10      154.38      2.81 o
  -2   6   7      352.77      348.37      6.40 o
  -1   6   7      168.75      157.91      2.89 o
   0   6   7      540.10      548.83      5.26 o
   1   6   7      172.62      178.37      2.19 o
   2   6   7      335.53      323.31      3.88 o
   3   6   7      225.44      218.09      2.67 o
   4   6   7      186.98      187.85      3.00 o
   5   6   7       32.84       36.66      0.89 o
  -6   7   7       11.41        9.45      0.31 o
  -5   7   7       90.60       93.60      1.94 o
  -4   7   7      227.92      222.54      4.12 o
  -3   7   7     1951.44     1909.84     21.84 o
  -2   7   7      823.76      852.28      9.30 o
  -1   7   7       49.44       49.82      1.65 o
   0   7   7       46.90       53.63      1.17 o
   1   7   7      245.77      252.12      2.30 o
   2   7   7      182.87      166.16      2.16 o
   3   7   7      343.66      353.78      3.05 o
   4   7   7       25.86       25.17      1.06 o
   5   7   7       22.09       25.51      0.68 o
  -6   8   7       12.23       10.18      0.41 o
  -5   8   7       14.60       13.72      0.71 o
  -4   8   7      204.00      194.08      2.11 o
  -3   8   7      396.55      390.86      3.24 o
  -2   8   7      495.69      496.55      4.78 o
  -1   8   7      130.48      127.51      1.49 o
   0   8   7       11.82       10.15      0.43 o
   1   8   7       32.09       30.45      0.63 o
   2   8   7      548.85      521.49      3.83 o
   3   8   7      617.35      632.40      4.91 o
   4   8   7        3.81        4.58      0.41 o
  -5   9   7       20.04       21.45      0.83 o
  -4   9   7       32.43       35.01      1.31 o
  -3   9   7      670.62      661.54      4.23 o
  -2   9   7      274.24      264.03      4.51 o
  -1   9   7       24.13       16.96      0.47 o
   0   9   7      304.79      283.94      3.03 o
   1   9   7       82.79       77.32      1.48 o
   2   9   7      169.28      157.37      2.08 o
   3   9   7       36.26       37.10      0.95 o
   4   9   7       47.63       44.69      1.43 o
  -5  10   7       45.06       46.99      1.14 o
  -4  10   7      100.91       94.86      2.08 o
  -3  10   7       16.78       16.63      0.66 o
  -2  10   7       45.42       44.43      1.96 o
  -1  10   7      171.23      140.04      1.58 o
   0  10   7      114.57       97.10      1.68 o
   1  10   7       85.18       85.80      1.59 o
   2  10   7       67.93       61.82      1.27 o
   3  10   7       10.59       11.08      0.49 o
   4  10   7        2.83        3.57      0.20 o
  -5  11   7       43.89       49.20      1.03 o
  -4  11   7        2.45        2.92      0.34 o
  -3  11   7      106.55      114.22      1.82 o
  -2  11   7       66.17       66.54      1.38 o
  -1  11   7       24.89       21.45      0.79 o
   0  11   7       57.49       48.33      1.19 o
   1  11   7       25.68       30.58      0.94 o
   2  11   7      475.08      468.57      5.16 o
   3  11   7      157.53      167.34      1.77 o
   4  11   7       11.78       10.34      0.41 o
  -5  12   7       30.74       33.65      0.70 o
  -4  12   7       34.80       34.97      1.11 o
  -3  12   7       69.93       70.99      1.76 o
  -2  12   7       47.04       43.56      1.09 o
  -1  12   7       21.10       20.14      0.77 o
   0  12   7       29.38       23.14      0.81 o
   1  12   7       25.54       21.67      1.07 o
   2  12   7      432.78      466.75      3.17 o
   3  12   7       51.23       54.16      1.39 o
  -4  13   7        4.62        5.45      0.39 o
  -3  13   7       78.75       77.80      1.22 o
  -2  13   7       72.99       65.74      1.71 o
  -1  13   7       28.08       31.03      0.92 o
   0  13   7       41.09       37.26      0.98 o
   1  13   7      108.00      102.52      1.61 o
   2  13   7       25.81       26.08      0.70 o
   3  13   7        9.63       10.45      0.54 o
  -4  14   7      106.23      114.95      1.53 o
  -3  14   7       30.14       33.25      0.70 o
  -2  14   7        0.52        0.62      0.10 o
  -1  14   7       55.53       53.07      1.16 o
   0  14   7       58.74       60.43      1.16 o
   1  14   7      228.87      216.12      2.15 o
   2  14   7       68.12       71.91      1.02 o
   3  14   7       18.42       19.39      0.61 o
  -3  15   7       45.53       48.38      1.13 o
  -2  15   7       68.29       65.45      1.44 o
  -1  15   7        5.10        6.36      0.35 o
   0  15   7        4.93        6.01      0.51 o
   1  15   7        0.65        0.84      0.12 o
   2  15   7       58.95       54.48      1.16 o
  -3  16   7       11.81       13.62      0.47 o
  -2  16   7       54.54       51.07      1.32 o
  -1  16   7        6.02        5.58      0.28 o
   0  16   7        9.13       10.69      0.60 o
   1  16   7       43.03       42.16      0.89 o
  -1  17   7       22.26       21.87      0.69 o
   0  17   7       13.40       11.60      0.51 o
  -2 -16   8       28.99       32.28      0.82 o
  -1 -16   8       73.02       73.94      1.39 o
   0 -16   8       18.11       16.13      0.42 o
  -3 -15   8       52.06       48.53      0.89 o
  -2 -15   8        4.31        3.16      0.33 o
  -1 -15   8       33.64       37.62      1.23 o
   0 -15   8       31.23       30.74      0.75 o
   1 -15   8        5.36        5.70      0.53 o
  -3 -14   8       94.65      106.58      2.27 o
  -2 -14   8       34.04       36.75      1.41 o
  -1 -14   8        6.71        6.25      0.30 o
   0 -14   8       15.91       17.47      0.66 o
   1 -14   8       12.84       13.20      0.51 o
   2 -14   8       62.04       69.22      1.39 o
  -4 -13   8        1.81        2.21      0.25 o
  -3 -13   8      102.62      111.67      1.61 o
  -2 -13   8       19.09       21.19      0.60 o
  -1 -13   8       55.92       56.80      1.06 o
   0 -13   8       13.91       10.82      0.56 o
   1 -13   8       49.91       54.64      1.16 o
   2 -13   8       50.25       50.56      1.38 o
   3 -13   8       11.43       10.88      0.45 o
  -4 -12   8        4.80        4.62      0.42 o
  -3 -12   8       18.90       15.67      0.52 o
  -2 -12   8       56.06       52.71      1.04 o
  -1 -12   8       90.21       99.46      1.50 o
   0 -12   8        2.36        1.89      0.24 o
   1 -12   8       99.19       97.42      1.69 o
   2 -12   8       86.31       92.72      1.36 o
   3 -12   8        2.17        2.55      0.26 o
  -5 -11   8       51.67       52.43      1.03 o
  -4 -11   8      140.67      142.75      2.63 o
  -3 -11   8      112.59      119.18      2.55 o
  -2 -11   8        7.51        6.20      0.32 o
  -1 -11   8      107.38      110.24      1.64 o
   0 -11   8       87.21       77.16      1.65 o
   1 -11   8        1.79        0.99      0.16 o
   2 -11   8       78.44       89.66      1.48 o
   3 -11   8       47.62       44.74      1.22 o
  -5 -10   8       31.30       29.81      0.95 o
  -4 -10   8       38.78       37.85      2.07 o
  -3 -10   8      433.86      412.46      4.67 o
  -2 -10   8        4.01        3.50      0.25 o
  -1 -10   8      155.84      155.90      2.16 o
   0 -10   8       93.00       92.98      2.22 o
   1 -10   8       61.80       63.36      1.46 o
   2 -10   8      130.40      133.93      1.93 o
   3 -10   8        3.25        2.87      0.32 o
  -5  -9   8       37.70       41.33      1.10 o
  -4  -9   8       46.55       44.57      1.26 o
  -3  -9   8      248.32      257.33      4.60 o
  -2  -9   8      133.39      137.17      1.57 o
  -1  -9   8       14.28       13.97      0.58 o
   0  -9   8      204.65      195.81      3.56 o
   1  -9   8       70.07       76.25      1.62 o
   2  -9   8       69.14       66.62      1.41 o
   3  -9   8       63.98       57.38      1.56 o
   4  -9   8       23.68       24.99      0.68 o
  -5  -8   8       20.62       22.11      0.62 o
  -4  -8   8       16.06       15.36      0.71 o
  -3  -8   8      200.16      198.13      2.75 o
  -2  -8   8      593.88      565.57      4.50 o
  -1  -8   8       13.36       13.12      0.55 o
   0  -8   8      148.47      149.49      2.32 o
   1  -8   8      208.51      197.56      2.59 o
   2  -8   8      100.70      103.90      1.44 o
   3  -8   8       94.04       90.39      1.16 o
   4  -8   8        9.39        9.89      0.47 o
  -5  -7   8        7.27        7.89      0.40 o
  -4  -7   8      240.93      243.63      2.18 o
  -3  -7   8      120.67      120.47      2.13 o
  -2  -7   8       27.36       29.30      0.66 o
  -1  -7   8      146.78      144.70      1.81 o
   0  -7   8       47.34       48.36      1.03 o
   1  -7   8      250.24      230.71      2.78 o
   2  -7   8      471.65      467.40      3.10 o
   3  -7   8      367.43      364.54      2.45 o
   4  -7   8       66.68       74.56      1.36 o
  -6  -6   8        4.63        5.23      0.29 o
  -5  -6   8      110.19      116.49      1.61 o
  -4  -6   8       48.44       48.69      1.28 o
  -3  -6   8       51.34       49.67      1.35 o
  -2  -6   8       46.42       41.52      0.64 o
  -1  -6   8       83.41       81.94      1.83 o
   0  -6   8        7.89        8.45      0.64 o
   1  -6   8       41.12       33.96      0.72 o
   2  -6   8      239.85      231.52      3.12 o
   3  -6   8       48.05       48.60      0.92 o
   4  -6   8       21.64       23.57      0.66 o
  -6  -5   8       46.21       47.51      1.02 o
  -5  -5   8        5.59        5.13      0.34 o
  -4  -5   8      117.76      124.33      2.04 o
  -3  -5   8      194.19      196.07      2.24 o
  -2  -5   8       73.63       63.11      0.85 o
  -1  -5   8       76.94       80.78      1.09 o
   0  -5   8      494.65      473.48     12.50 o
   1  -5   8       93.89       90.54      1.30 o
   2  -5   8       67.67       65.05      1.35 o
   3  -5   8       10.51       11.28      0.53 o
   4  -5   8        7.10        5.87      0.48 o
  -6  -4   8       22.15       23.55      0.78 o
  -5  -4   8       15.37       15.32      0.90 o
  -4  -4   8        7.51        9.56      0.81 o
  -3  -4   8      147.35      141.80      1.64 o
  -2  -4   8      649.84      656.80      6.38 o
   0  -4   8       81.34       75.52      1.84 o
   1  -4   8      282.15      289.97      4.42 o
   2  -4   8       51.12       48.23      0.94 o
   3  -4   8       74.63       67.46      2.01 o
   4  -4   8        0.50        0.46      0.08 o
  -6  -3   8       59.81       53.32      1.23 o
  -5  -3   8       46.32       46.23      1.05 o
  -4  -3   8       74.01       68.09      2.12 o
  -3  -3   8       31.28       30.63      0.74 o
  -2  -3   8      131.47      133.50      2.20 o
  -1  -3   8      258.42      252.13      3.41 o
   1  -3   8      200.99      188.73      3.30 o
   2  -3   8      303.81      292.68      2.94 o
   3  -3   8      129.02      125.86      1.84 o
   4  -3   8       13.22       11.73      0.73 o
   5  -3   8        2.29        2.26      0.20 o
  -6  -2   8       47.97       49.14      1.21 o
  -5  -2   8       87.24       85.93      2.15 o
  -4  -2   8       98.82       88.48      2.39 o
  -3  -2   8       44.86       44.32      0.76 o
  -2  -2   8      177.61      164.65      3.01 o
  -1  -2   8      237.80      230.68      3.31 o
   0  -2   8       51.38       47.90      1.43 o
   1  -2   8      134.01      128.81      2.12 o
   2  -2   8      370.99      354.92      4.48 o
   3  -2   8      533.13      497.60      3.73 o
   4  -2   8      164.71      167.60      2.83 o
   5  -2   8       33.86       36.27      0.87 o
  -6  -1   8       75.57       68.70      1.30 o
  -5  -1   8       15.06       18.89      1.01 o
  -4  -1   8       65.21       65.72      2.19 o
  -3  -1   8       38.25       41.58      1.29 o
  -2  -1   8      873.43      803.81      6.73 o
  -1  -1   8      101.89       97.75      2.19 o
   0  -1   8      112.36      117.44      2.31 o
   1  -1   8       99.82      102.90      2.01 o
   2  -1   8      403.10      391.17      3.88 o
   3  -1   8      250.09      242.91      2.63 o
   4  -1   8       23.19       14.96      0.56 o
   5  -1   8      110.72      126.52      1.66 o
  -6   0   8       35.29       27.78      0.89 o
  -5   0   8      244.70      254.21      3.51 o
  -4   0   8      396.33      371.73      3.26 o
  -3   0   8       11.94       10.43      0.43 o
  -2   0   8      479.42      439.39      5.03 o
  -1   0   8       40.64       48.58      1.57 o
   0   0   8      134.84      127.28      2.48 o
   1   0   8      267.35      297.98      2.81 o
   2   0   8      151.26      147.61      1.65 o
   3   0   8       70.49       65.98      1.38 o
   4   0   8        2.16        2.45      0.23 o
   5   0   8       16.32       16.65      0.60 o
  -6   1   8       76.00       72.96      1.49 o
  -5   1   8       14.57       17.64      0.64 o
  -4   1   8       64.87       63.37      1.42 o
  -3   1   8       38.16       43.13      0.78 o
  -2   1   8      875.50      833.05      7.04 o
  -1   1   8       99.77       95.10      2.22 o
   0   1   8      112.33      117.99      2.41 o
   1   1   8      100.96      104.54      1.40 o
   2   1   8      406.99      389.41      4.60 o
   3   1   8      251.31      237.96      2.98 o
   4   1   8       23.49       14.89      0.57 o
   5   1   8      110.12      128.32      1.62 o
  -6   2   8       48.31       48.28      1.23 o
  -5   2   8       86.22       86.03      1.39 o
  -4   2   8       98.11       90.55      1.58 o
  -3   2   8       44.75       44.63      0.91 o
  -2   2   8      177.48      175.37      3.29 o
  -1   2   8      239.88      240.45      3.59 o
   0   2   8       50.46       48.00      1.57 o
   1   2   8      133.09      128.16      1.69 o
   2   2   8      368.18      351.64      3.49 o
   3   2   8      533.22      493.00      5.82 o
   4   2   8      163.69      168.70      4.25 o
   5   2   8       34.80       35.87      0.79 o
  -6   3   8       60.27       51.53      1.26 o
  -5   3   8       46.30       47.77      1.01 o
  -4   3   8       74.87       69.22      1.43 o
  -3   3   8       31.43       30.35      0.77 o
  -2   3   8      131.10      134.97      4.38 o
  -1   3   8      256.79      251.53      3.72 o
   0   3   8      104.50      105.10      2.36 o
   1   3   8      201.78      186.91      2.60 o
   2   3   8      305.13      291.67      3.30 o
   3   3   8      129.67      125.86      1.88 o
   4   3   8       12.88       12.10      0.50 o
  -6   4   8       22.34       23.14      0.80 o
  -5   4   8       15.46       15.61      0.83 o
  -4   4   8        7.67        8.95      0.48 o
  -3   4   8      144.81      143.86      1.93 o
  -2   4   8      647.14      652.98      4.35 o
  -1   4   8       96.80      104.93      2.45 o
   0   4   8       82.38       87.07      2.20 o
   1   4   8      285.09      297.22      2.29 o
   2   4   8       50.48       47.63      0.92 o
   3   4   8       74.58       67.32      1.34 o
   4   4   8        0.47        0.36      0.08 o
  -6   5   8       45.45       44.95      1.04 o
  -5   5   8        5.64        5.24      0.46 o
  -4   5   8      118.15      124.43      1.80 o
  -3   5   8      196.07      200.93      2.29 o
  -2   5   8       73.14       63.30      0.90 o
  -1   5   8       76.76       82.65      2.34 o
   0   5   8      492.80      482.24     10.53 o
   1   5   8       92.70       89.41      1.27 o
   2   5   8       68.02       63.24      1.32 o
   3   5   8       10.32       11.40      0.42 o
   4   5   8        7.28        6.92      0.42 o
  -6   6   8        4.69        5.45      0.32 o
  -5   6   8      109.29      116.24      2.12 o
  -4   6   8       47.75       46.99      1.08 o
  -3   6   8       50.25       50.85      1.16 o
  -2   6   8       46.51       42.74      0.87 o
  -1   6   8       83.80       82.06      1.21 o
   0   6   8        7.62        8.21      0.32 o
   1   6   8       41.76       35.69      0.81 o
   2   6   8      240.47      229.32      2.52 o
   3   6   8       47.41       47.36      1.05 o
   4   6   8       22.62       25.38      0.98 o
  -5   7   8        7.37        7.54      0.51 o
  -4   7   8      241.35      245.28      2.42 o
  -3   7   8      121.08      119.39      1.78 o
  -2   7   8       27.75       28.79      0.69 o
  -1   7   8      146.57      144.43      2.01 o
   0   7   8       47.31       47.69      0.93 o
   1   7   8      250.08      227.75      2.49 o
   2   7   8      471.40      464.06      3.59 o
   3   7   8      368.17      364.39      3.56 o
   4   7   8       65.58       74.76      1.60 o
  -5   8   8       20.20       22.42      0.84 o
  -4   8   8       16.07       16.07      0.60 o
  -3   8   8      199.36      203.31      2.32 o
  -2   8   8      594.45      567.91     12.72 o
  -1   8   8       13.45       13.66      0.61 o
   0   8   8      148.79      146.51      2.11 o
   1   8   8      208.39      197.17      1.82 o
   2   8   8      101.43      103.70      1.71 o
   3   8   8       94.39       91.68      1.42 o
   4   8   8        8.65       10.09      0.54 o
  -5   9   8       37.36       42.35      1.07 o
  -4   9   8       46.21       46.31      0.96 o
  -3   9   8      250.81      257.58      2.56 o
  -2   9   8      134.19      137.56      4.35 o
  -1   9   8       13.88       12.88      0.59 o
   0   9   8      204.74      193.15      2.31 o
   1   9   8       69.72       75.32      1.40 o
   2   9   8       70.23       68.51      1.32 o
   3   9   8       65.51       59.32      1.08 o
   4   9   8       24.12       29.08      0.81 o
  -5  10   8       31.48       30.69      0.81 o
  -4  10   8       38.14       39.38      0.82 o
  -3  10   8      433.24      409.82      5.39 o
  -2  10   8        3.95        2.85      0.26 o
  -1  10   8      157.63      155.70      2.06 o
   0  10   8       93.63       93.60      1.61 o
   1  10   8       61.96       62.63      1.27 o
   2  10   8      129.08      134.96      1.76 o
   3  10   8        3.12        2.99      0.22 o
  -5  11   8       51.71       54.37      0.91 o
  -4  11   8      141.75      142.16      2.18 o
  -3  11   8      112.44      118.45      1.62 o
  -2  11   8        7.41        5.67      0.37 o
  -1  11   8      106.23      109.89      1.68 o
   0  11   8       88.29       75.42      1.43 o
   1  11   8        1.81        0.92      0.29 o
   2  11   8       78.39       92.49      2.09 o
   3  11   8       47.44       44.36      0.77 o
  -4  12   8        4.73        4.85      0.36 o
  -3  12   8       18.95       16.37      0.56 o
  -2  12   8       56.64       51.53      1.51 o
  -1  12   8       89.73       96.86      2.27 o
   0  12   8        2.34        2.07      0.22 o
   1  12   8       98.68       94.19      1.46 o
   2  12   8       85.73       93.92      1.97 o
   3  12   8        2.47        2.90      0.27 o
  -4  13   8        1.83        1.93      0.19 o
  -3  13   8      102.78      110.65      2.24 o
  -2  13   8       18.41       19.89      0.63 o
  -1  13   8       56.67       56.62      1.67 o
   0  13   8       13.81       10.43      0.48 o
   1  13   8       49.66       54.07      1.03 o
   2  13   8       49.03       49.69      1.29 o
   3  13   8       11.38       11.37      0.43 o
  -3  14   8       94.75      108.24      1.09 o
  -2  14   8       35.07       36.52      1.02 o
  -1  14   8        6.66        6.02      0.49 o
   0  14   8       15.93       17.65      0.56 o
   1  14   8       13.05       13.59      0.46 o
   2  14   8       62.12       70.22      1.33 o
  -3  15   8       51.98       52.87      0.91 o
  -2  15   8        4.39        3.51      0.40 o
  -1  15   8       32.93       36.67      1.10 o
   0  15   8       31.38       32.07      1.01 o
   1  15   8        5.48        6.45      0.26 o
  -2  16   8       28.34       29.08      0.67 o
  -1  16   8       72.96       76.92      1.36 o
  -2 -15   9       71.86       69.93      1.19 o
  -1 -15   9       13.23       12.19      0.57 o
   0 -15   9        9.35        8.20      0.56 o
  -2 -14   9        5.20        6.49      0.45 o
  -1 -14   9        2.30        3.03      0.34 o
   0 -14   9       59.96       55.05      1.55 o
   1 -14   9      115.66       97.28      5.64 o
  -3 -13   9        7.33        8.25      0.32 o
  -2 -13   9       46.32       44.57      1.48 o
  -1 -13   9       57.65       58.85      1.21 o
   0 -13   9       31.04       28.40      0.82 o
   1 -13   9      347.30      372.69      2.62 o
   2 -13   9       77.67       83.08      1.40 o
  -4 -12   9      168.05      161.23      2.04 o
  -3 -12   9       22.70       20.77      0.52 o
  -2 -12   9        0.28        0.41      0.07 o
  -1 -12   9       27.87       28.96      0.75 o
   0 -12   9       12.02       15.60      0.66 o
   1 -12   9       24.45       26.10      0.77 o
   2 -12   9       78.69       75.80      1.54 o
  -4 -11   9      331.17      313.83      3.38 o
  -3 -11   9      530.45      527.50      6.57 o
  -2 -11   9       16.36       17.54      0.57 o
  -1 -11   9       22.90       29.52      0.80 o
   0 -11   9       80.98       80.74      1.59 o
   1 -11   9       16.13       18.00      0.69 o
   2 -11   9      117.47      123.98      1.51 o
   3 -11   9       56.45       56.66      1.00 o
  -4 -10   9      257.12      235.65      3.25 o
  -3 -10   9      453.01      448.51      3.84 o
  -2 -10   9       41.12       51.02      0.90 o
  -1 -10   9       58.19       52.93      1.11 o
   0 -10   9      217.56      201.17      2.60 o
   1 -10   9        3.13        2.68      0.28 o
   2 -10   9      111.79      124.47      1.66 o
   3 -10   9       45.89       51.82      1.12 o
  -5  -9   9        6.35        6.88      0.43 o
  -4  -9   9        7.57        6.47      0.40 o
  -3  -9   9       84.06       80.83      1.26 o
  -2  -9   9       19.91       21.20      0.60 o
  -1  -9   9       25.66       29.45      0.85 o
   0  -9   9       13.41       13.65      0.55 o
   1  -9   9       43.44       49.92      1.25 o
   2  -9   9       25.29       25.86      0.81 o
   3  -9   9      117.59      114.23      1.80 o
  -5  -8   9        2.99        4.45      0.38 o
  -4  -8   9      128.20      132.22      2.48 o
  -3  -8   9       17.50       17.85      0.60 o
  -2  -8   9       48.61       51.29      0.94 o
  -1  -8   9       59.14       58.94      1.20 o
   0  -8   9       22.72       22.75      0.72 o
   1  -8   9        0.92        0.56      0.13 o
   2  -8   9       40.55       43.86      1.08 o
   3  -8   9       66.97       60.56      0.99 o
  -5  -7   9        7.02        7.02      0.52 o
  -4  -7   9       40.33       42.94      1.13 o
  -3  -7   9      490.68      483.01      9.01 o
  -2  -7   9      105.90      102.76      1.32 o
  -1  -7   9      350.13      333.97      3.52 o
   0  -7   9       43.02       39.62      0.95 o
   1  -7   9       97.61       88.32      1.69 o
   2  -7   9      146.22      153.45      2.06 o
   3  -7   9      227.07      225.80      2.04 o
  -5  -6   9      145.05      157.08      1.62 o
  -4  -6   9      147.55      152.22      2.18 o
  -3  -6   9      144.95      151.33      2.36 o
  -2  -6   9      143.62      140.82      1.36 o
  -1  -6   9      122.10      118.80      3.31 o
   0  -6   9       32.55       31.30      0.83 o
   1  -6   9      696.31      700.95     11.02 o
   2  -6   9      104.29       99.29      2.13 o
   3  -6   9       14.48       13.27      0.43 o
  -5  -5   9      153.62      159.21      1.80 o
  -4  -5   9      195.08      198.45      2.49 o
  -3  -5   9      210.46      215.52      3.88 o
  -2  -5   9      150.05      152.47      1.53 o
  -1  -5   9      183.04      195.69      2.21 o
   0  -5   9      455.73      461.10      3.13 o
   1  -5   9      120.66      114.04      1.62 o
   2  -5   9       98.34       93.38      1.70 o
   3  -5   9       55.92       47.26      1.10 o
   4  -5   9       97.74      100.28      1.66 o
  -5  -4   9        4.37        3.70      0.40 o
  -4  -4   9       45.75       44.06      1.18 o
  -3  -4   9        0.07        0.16      0.03 o
  -2  -4   9      363.22      381.15      4.57 o
  -1  -4   9      161.95      165.55      1.60 o
   0  -4   9        7.88        8.64      0.37 o
   1  -4   9       67.39       67.64      1.20 o
   2  -4   9       40.83       40.45      1.11 o
   3  -4   9        0.61        1.12      0.25 o
   4  -4   9       40.82       34.97      0.71 o
  -6  -3   9       46.84       50.78      0.93 o
  -5  -3   9       18.52       18.19      0.93 o
  -4  -3   9       34.85       36.45      1.05 o
  -3  -3   9      223.33      214.24      2.73 o
  -2  -3   9       90.15       82.57      1.35 o
  -1  -3   9        3.33        4.45      0.38 o
   0  -3   9      121.82      129.28      2.12 o
   1  -3   9      356.63      349.52      4.66 o
   2  -3   9      113.27      110.13      1.85 o
   3  -3   9       35.67       36.50      0.93 o
   4  -3   9       29.63       31.61      0.70 o
  -6  -2   9        8.25        9.48      0.44 o
  -5  -2   9      370.01      372.59      4.25 o
  -4  -2   9       78.51       87.68      2.40 o
  -3  -2   9       38.58       36.52      1.10 o
  -2  -2   9       17.81       17.28      0.52 o
  -1  -2   9       71.41       70.28      1.37 o
   0  -2   9      101.96       91.38      1.67 o
   1  -2   9      204.30      201.48      2.56 o
   2  -2   9      223.94      221.38      2.63 o
   3  -2   9      109.33      104.26      1.64 o
   4  -2   9        5.98        6.10      0.47 o
  -6  -1   9       62.16       63.23      1.17 o
  -5  -1   9       52.77       47.24      1.52 o
  -4  -1   9       62.00       59.41      1.94 o
  -3  -1   9       88.79       79.52      1.24 o
  -2  -1   9       90.77       94.18      1.40 o
  -1  -1   9      103.56      102.47      1.36 o
   0  -1   9      287.17      300.36      2.98 o
   1  -1   9      181.15      178.59      1.86 o
   2  -1   9       99.40       97.26      1.74 o
   3  -1   9       38.47       37.11      0.99 o
   4  -1   9        4.90        4.18      0.25 o
  -6   0   9      157.16      147.89      1.58 o
  -5   0   9      115.77      109.90      1.75 o
  -4   0   9        8.85       12.04      0.58 o
  -3   0   9      334.41      313.37      2.36 o
  -2   0   9      254.11      267.68      3.21 o
  -1   0   9       44.52       45.27      0.79 o
   0   0   9      984.82      998.55      5.64 o
   1   0   9        1.29        1.75      0.16 o
   2   0   9        5.05        5.53      0.41 o
   3   0   9      194.78      189.53      3.14 o
   4   0   9       11.61       10.13      0.49 o
  -6   1   9       62.54       61.35      1.10 o
  -5   1   9       53.99       48.36      1.44 o
  -4   1   9       62.31       58.96      1.28 o
  -3   1   9       88.71       80.29      1.23 o
  -2   1   9       90.29       92.30      1.37 o
  -1   1   9      105.49      104.83      1.72 o
   0   1   9      287.31      298.87      2.95 o
   1   1   9      180.90      177.65      2.01 o
   2   1   9       98.33       97.18      1.72 o
   3   1   9       37.98       36.76      0.99 o
   4   1   9        5.25        4.19      0.27 o
  -6   2   9        8.35        9.38      0.44 o
  -5   2   9      368.96      368.87      2.74 o
  -4   2   9       78.73       86.17      1.53 o
  -3   2   9       38.30       35.19      0.81 o
  -2   2   9       17.66       17.75      0.60 o
  -1   2   9       71.65       72.74      1.02 o
   0   2   9      102.16       94.12      1.36 o
   1   2   9      202.96      198.13      2.79 o
   2   2   9      224.24      221.10      2.00 o
   3   2   9      109.49      104.27      1.66 o
   4   2   9        6.28        6.17      0.32 o
  -6   3   9       47.69       52.51      1.02 o
  -5   3   9       18.03       17.43      0.58 o
  -4   3   9       34.42       34.42      0.95 o
  -3   3   9      224.61      219.18      2.00 o
  -2   3   9       91.90       89.25      2.01 o
  -1   3   9        3.03        4.09      0.27 o
   0   3   9      121.78      130.46      1.60 o
   1   3   9      357.76      350.86      2.60 o
   2   3   9      114.98      110.71      1.41 o
   3   3   9       36.11       37.81      0.98 o
   4   3   9       29.66       31.91      0.70 o
  -6   4   9        9.02        7.79      0.37 o
  -5   4   9        4.42        4.25      0.38 o
  -4   4   9       44.92       43.37      1.05 o
  -3   4   9        0.05        0.13      0.11 o
  -2   4   9      364.24      377.52      4.79 o
  -1   4   9      163.59      167.42      2.42 o
   0   4   9        7.77        8.22      0.33 o
   1   4   9       69.10       71.43      1.44 o
   2   4   9       39.49       39.75      0.83 o
   3   4   9        0.45        1.34      0.29 o
   4   4   9       40.90       36.30      0.78 o
  -5   5   9      153.85      162.32      1.59 o
  -4   5   9      195.14      195.01      2.19 o
  -3   5   9      208.97      215.99      1.95 o
  -2   5   9      150.15      153.51      3.57 o
  -1   5   9      182.66      192.42      2.30 o
   0   5   9      455.24      461.12      5.96 o
   1   5   9      120.42      112.19      1.80 o
   2   5   9       97.41       90.60      1.56 o
   3   5   9       55.67       47.07      0.96 o
   4   5   9       97.77      107.46      1.77 o
  -5   6   9      145.16      158.37      2.25 o
  -4   6   9      148.18      158.07      1.92 o
  -3   6   9      145.87      153.63      1.99 o
  -2   6   9      145.10      143.63      3.23 o
  -1   6   9      122.41      116.72      1.81 o
   0   6   9       32.79       32.03      0.75 o
   1   6   9      693.64      690.69      4.45 o
   2   6   9      103.12       94.22      1.58 o
   3   6   9       14.27       12.70      0.49 o
   4   6   9      247.14      265.48      2.62 o
  -5   7   9        7.06        6.74      0.43 o
  -4   7   9       40.50       43.43      0.97 o
  -3   7   9      487.72      480.20      3.55 o
  -2   7   9      105.33      101.00      1.38 o
  -1   7   9      348.13      334.06      3.07 o
   0   7   9       43.53       39.05      1.01 o
   1   7   9       98.16       87.74      1.56 o
   2   7   9      147.02      150.70      1.96 o
   3   7   9      227.06      225.97      2.03 o
   4   7   9        5.52        5.89      0.36 o
  -5   8   9        3.00        3.93      0.29 o
  -4   8   9      128.48      135.31      1.62 o
  -3   8   9       17.37       17.39      0.65 o
  -2   8   9       49.00       52.30      0.97 o
  -1   8   9       59.99       59.70      1.29 o
   0   8   9       22.82       22.32      0.77 o
   1   8   9        1.06        0.93      0.18 o
   2   8   9       40.68       44.24      1.03 o
   3   8   9       67.61       62.18      1.02 o
  -5   9   9        6.37        6.94      0.36 o
  -4   9   9        7.36        6.01      0.32 o
  -3   9   9       83.47       78.75      1.33 o
  -2   9   9       19.73       20.13      0.68 o
  -1   9   9       25.97       28.92      0.89 o
   0   9   9       13.30       12.93      0.58 o
   1   9   9       43.34       48.82      0.84 o
   2   9   9       25.00       25.58      0.74 o
   3   9   9      117.04      112.36      1.56 o
  -4  10   9      257.99      232.35      1.80 o
  -3  10   9      455.85      442.09      6.68 o
  -2  10   9       40.23       48.82      1.55 o
  -1  10   9       59.01       54.40      1.64 o
   0  10   9      215.96      193.39      2.84 o
   1  10   9        2.86        2.68      0.28 o
   2  10   9      110.74      124.07      1.52 o
   3  10   9       46.54       50.52      0.74 o
  -4  11   9      329.06      302.87      2.70 o
  -3  11   9      527.06      514.44      4.25 o
  -2  11   9       15.84       16.42      0.57 o
  -1  11   9       24.00       29.90      0.84 o
   0  11   9       82.32       78.19      1.43 o
   1  11   9       16.18       17.63      0.58 o
   2  11   9      118.12      127.59      2.17 o
   3  11   9       56.13       56.36      0.98 o
  -4  12   9      167.73      155.25      1.65 o
  -3  12   9       22.64       19.92      0.54 o
  -2  12   9        0.30        0.31      0.07 o
  -1  12   9       27.80       28.37      0.76 o
   0  12   9       11.73       14.93      0.55 o
   1  12   9       24.63       26.26      0.66 o
   2  12   9       78.77       77.15      1.52 o
  -3  13   9        7.33        8.07      0.29 o
  -2  13   9       45.80       44.56      1.52 o
  -1  13   9       56.53       57.17      1.50 o
   0  13   9       30.64       27.22      0.68 o
   1  13   9      346.74      370.38      3.02 o
   2  13   9       77.04       84.08      1.37 o
  -2  14   9        5.26        6.76      0.43 o
  -1  14   9        2.65        3.27      0.33 o
   0  14   9       60.09       53.30      1.57 o
   1  14   9      115.98       95.78      4.94 o
  -2  15   9       72.52       68.70      1.10 o
  -1  15   9       13.18       12.25      0.53 o
   0  15   9        9.36        8.08      0.40 o
  -2 -14  10        7.80        8.55      0.37 o
  -1 -14  10       18.86       17.67      0.64 o
   0 -14  10       59.70       51.39      1.01 o
  -2 -13  10       55.47       56.76      1.22 o
  -1 -13  10        6.74        5.82      0.45 o
   0 -13  10       22.18       22.34      0.60 o
   1 -13  10       35.58       36.00      0.79 o
  -3 -12  10       34.87       31.72      2.56 o
  -2 -12  10       22.47       21.72      0.88 o
  -1 -12  10       59.81       65.06      1.91 o
   0 -12  10       27.81       28.88      0.77 o
   1 -12  10       67.22       65.78      1.01 o
  -4 -11  10       65.10       60.75      1.10 o
  -3 -11  10       21.01       23.81      0.75 o
  -2 -11  10       91.03       94.34      1.52 o
  -1 -11  10       20.80       22.03      0.62 o
   0 -11  10       70.49       72.12      1.33 o
   1 -11  10       38.44       39.58      0.88 o
   2 -11  10       54.99       53.91      1.08 o
  -4 -10  10       70.89       63.93      1.38 o
  -3 -10  10        5.46        5.26      0.26 o
  -2 -10  10       51.41       55.60      1.25 o
  -1 -10  10      110.72      113.63      1.50 o
   0 -10  10       41.15       44.31      1.11 o
   1 -10  10       78.04       82.65      1.37 o
   2 -10  10       27.02       28.32      0.64 o
  -4  -9  10       48.02       50.05      2.59 o
  -3  -9  10      128.29      137.42      1.93 o
  -2  -9  10       16.92       19.51      0.59 o
  -1  -9  10      145.22      156.02      1.82 o
   0  -9  10       43.56       42.70      0.91 o
   1  -9  10      122.68      131.13      1.82 o
   2  -9  10      188.54      176.26      1.75 o
  -5  -8  10        1.80        1.81      0.19 o
  -4  -8  10       75.35       72.23      2.23 o
  -3  -8  10       39.64       43.59      1.14 o
  -2  -8  10      158.42      168.12      2.05 o
  -1  -8  10       63.39       66.33      1.22 o
   0  -8  10       37.40       34.39      0.84 o
   1  -8  10        0.56        1.29      0.19 o
   2  -8  10      130.33      127.08      1.58 o
  -5  -7  10        4.82        4.48      0.34 o
  -4  -7  10        6.17        6.81      0.40 o
  -3  -7  10       12.22       12.44      0.63 o
  -2  -7  10       20.45       18.46      0.61 o
  -1  -7  10       29.58       34.02      0.87 o
   0  -7  10       79.50       91.28      1.40 o
   1  -7  10       26.03       25.04      0.84 o
   2  -7  10      101.09      100.67      1.47 o
   3  -7  10       15.12       12.59      0.57 o
  -5  -6  10       15.03       15.89      0.71 o
  -4  -6  10        1.61        1.99      0.23 o
  -3  -6  10       33.24       33.90      1.06 o
  -2  -6  10       49.68       53.95      1.06 o
  -1  -6  10      401.16      424.57      4.29 o
   0  -6  10       26.25       28.59      0.78 o
   1  -6  10       10.06       11.57      0.57 o
   2  -6  10       32.35       38.01      1.47 o
   3  -6  10       78.11       75.44      1.58 o
  -5  -5  10        9.50       10.07      0.59 o
  -4  -5  10       20.24       21.69      0.76 o
  -3  -5  10      401.32      410.67      7.62 o
  -2  -5  10      196.94      205.04      2.35 o
  -1  -5  10      165.26      167.26      1.91 o
   0  -5  10      154.19      155.20      2.97 o
   1  -5  10      121.65      118.17      1.90 o
   2  -5  10      430.33      433.47      5.13 o
   3  -5  10       56.56       65.83      1.60 o
  -5  -4  10      114.44      107.92      3.13 o
  -4  -4  10       31.92       32.18      0.94 o
  -3  -4  10       47.47       51.20      1.20 o
  -2  -4  10      121.06      124.75      2.08 o
  -1  -4  10      234.61      251.23      2.40 o
   0  -4  10      125.25      117.56      1.61 o
   1  -4  10       45.47       47.26      1.19 o
   2  -4  10      428.50      425.73      3.46 o
   3  -4  10       67.54       70.71      1.23 o
  -5  -3  10       28.91       28.68      0.67 o
  -4  -3  10      196.66      199.37      1.94 o
  -3  -3  10        5.90        5.88      0.44 o
  -2  -3  10       15.21       15.39      0.84 o
  -1  -3  10      227.83      222.64      2.24 o
   0  -3  10       29.11       30.64      0.72 o
   1  -3  10      167.75      168.79      2.30 o
   2  -3  10        3.26        3.09      0.30 o
   3  -3  10       41.81       38.48      0.72 o
  -5  -2  10       17.38       17.14      0.52 o
  -4  -2  10       54.64       56.59      1.85 o
  -3  -2  10      157.19      159.45      2.94 o
  -2  -2  10       37.01       36.23      0.91 o
  -1  -2  10      190.56      193.78      2.50 o
   0  -2  10      169.63      173.94      2.42 o
   1  -2  10       25.80       25.90      0.95 o
   2  -2  10       47.15       50.46      1.24 o
   3  -2  10      107.69       98.35      2.95 o
  -5  -1  10       12.15       11.61      0.68 o
  -4  -1  10        0.63        1.12      0.23 o
  -3  -1  10       61.73       63.18      1.44 o
  -2  -1  10      229.26      237.07      2.72 o
  -1  -1  10       17.57       18.14      0.61 o
   0  -1  10        5.59        5.72      0.44 o
   1  -1  10      167.59      174.80      1.90 o
   2  -1  10       81.28       77.81      1.53 o
   3  -1  10       86.72       78.47      1.78 o
   4  -1  10        4.54        3.01      0.24 o
  -5   0  10       18.26       18.56      0.86 o
  -4   0  10       17.25       16.24      0.97 o
  -3   0  10      107.20       98.08      1.77 o
  -2   0  10       15.05       14.70      0.56 o
  -1   0  10       23.50       24.40      0.84 o
   0   0  10      227.04      227.20      2.75 o
   1   0  10      466.22      468.21      3.11 o
   2   0  10       48.81       44.14      1.15 o
   3   0  10      108.46      100.98      2.49 o
   4   0  10        6.19        6.45      0.37 o
  -5   1  10       11.74       12.01      0.70 o
  -4   1  10        0.73        1.15      0.26 o
  -3   1  10       61.64       62.30      0.93 o
  -2   1  10      229.78      239.39      2.35 o
  -1   1  10       17.65       18.64      0.62 o
   0   1  10        5.34        4.91      0.40 o
   1   1  10      165.33      170.84      1.88 o
   2   1  10       81.84       79.39      1.53 o
   3   1  10       86.85       79.16      1.32 o
  -5   2  10       17.09       17.94      0.77 o
  -4   2  10       53.80       54.20      1.15 o
  -3   2  10      157.60      161.03      1.71 o
  -2   2  10       36.49       36.05      0.87 o
  -1   2  10      189.00      192.29      2.39 o
   0   2  10      167.48      175.17      2.50 o
   1   2  10       25.62       25.17      0.87 o
   2   2  10       47.90       51.30      0.93 o
   3   2  10      107.37       99.91      1.58 o
   4   2  10       42.84       35.12      0.78 o
  -5   3  10       28.76       28.90      0.94 o
  -4   3  10      198.07      196.02      2.59 o
  -3   3  10        5.83        5.54      0.31 o
  -2   3  10       15.40       16.12      0.71 o
  -1   3  10      227.73      225.08      2.12 o
   0   3  10       29.02       29.70      0.97 o
   1   3  10      167.96      166.95      2.23 o
   2   3  10        2.99        3.37      0.23 o
   3   3  10       40.91       38.40      0.88 o
   4   3  10       14.73       15.01      0.51 o
  -5   4  10      114.34      109.15      1.70 o
  -4   4  10       31.66       31.26      1.11 o
  -3   4  10       46.62       49.98      0.92 o
  -2   4  10      119.23      124.58      3.01 o
  -1   4  10      234.68      246.99      2.20 o
   0   4  10      125.67      119.24      1.92 o
   1   4  10       46.69       46.04      1.17 o
   2   4  10      428.48      419.95      4.71 o
   3   4  10       67.44       70.33      1.70 o
  -5   5  10        9.57        8.82      0.43 o
  -4   5  10       20.55       20.87      0.79 o
  -3   5  10      402.52      403.54      3.89 o
  -2   5  10      196.35      200.89      2.47 o
  -1   5  10      163.05      162.43      1.77 o
   0   5  10      153.87      150.11      1.63 o
   1   5  10      121.92      117.03      1.84 o
   2   5  10      430.41      429.86      5.91 o
   3   5  10       56.20       65.43      1.59 o
  -5   6  10       15.45       16.48      0.61 o
  -4   6  10        1.70        1.79      0.18 o
  -3   6  10       33.06       32.39      0.85 o
  -2   6  10       48.92       53.33      1.25 o
  -1   6  10      400.83      423.54      4.24 o
   0   6  10       26.00       27.30      0.69 o
   1   6  10       10.21       10.91      0.55 o
   2   6  10       32.03       36.60      0.91 o
   3   6  10       78.02       76.23      1.64 o
  -5   7  10        4.78        4.06      0.27 o
  -4   7  10        6.23        6.33      0.33 o
  -3   7  10       12.31       12.32      0.51 o
  -2   7  10       20.60       18.01      0.70 o
  -1   7  10       30.16       33.33      0.96 o
   0   7  10       79.31       87.76      1.22 o
   1   7  10       26.14       24.39      0.80 o
   2   7  10      100.04       95.75      1.43 o
   3   7  10       15.38       13.89      0.65 o
  -4   8  10       75.91       71.90      1.05 o
  -3   8  10       39.42       43.32      0.92 o
  -2   8  10      160.16      168.07      2.09 o
  -1   8  10       62.46       63.61      1.31 o
   0   8  10       37.67       34.04      0.91 o
   1   8  10        0.53        0.46      0.11 o
   2   8  10      130.47      126.98      1.56 o
   3   8  10       46.08       47.26      1.06 o
  -4   9  10       48.99       50.23      0.86 o
  -3   9  10      129.82      134.41      2.28 o
  -2   9  10       16.86       18.82      0.66 o
  -1   9  10      146.00      156.05      1.99 o
   0   9  10       43.02       42.02      0.99 o
   1   9  10      123.75      134.43      2.53 o
   2   9  10      189.12      177.54      1.70 o
  -4  10  10       70.51       60.12      1.05 o
  -3  10  10        5.23        4.87      0.27 o
  -2  10  10       51.30       56.05      1.60 o
  -1  10  10      110.21      112.34      1.60 o
   0  10  10       41.09       42.87      0.95 o
   1  10  10       78.82       84.41      1.90 o
   2  10  10       26.26       28.72      0.93 o
  -3  11  10       20.99       23.84      0.83 o
  -2  11  10       90.77       93.26      1.92 o
  -1  11  10       21.27       21.66      0.65 o
   0  11  10       70.01       69.06      1.14 o
   1  11  10       38.99       39.60      1.21 o
   2  11  10       55.48       56.51      1.17 o
  -3  12  10       34.99       33.79      3.64 o
  -2  12  10       22.63       22.93      0.87 o
  -1  12  10       60.83       65.72      1.01 o
   0  12  10       26.57       26.08      0.64 o
   1  12  10       67.38       65.96      1.38 o
   2  12  10       19.39       20.20      0.58 o
  -2  13  10       55.56       57.23      1.22 o
  -1  13  10        6.99        5.97      0.41 o
   0  13  10       22.92       22.32      0.50 o
   1  13  10       35.47       36.80      0.85 o
  -2  14  10        7.68        9.58      0.39 o
  -1  14  10       18.83       17.35      0.59 o
  -1 -13  11       46.61       40.58      0.81 o
  -2 -12  11       60.35       49.30      0.69 o
  -1 -12  11       31.68       36.73      0.99 o
   0 -12  11       10.15       10.08      0.50 o
  -3 -11  11       23.60       21.53      0.74 o
  -2 -11  11      127.10      134.68      2.80 o
  -1 -11  11       22.91       22.30      0.61 o
   0 -11  11       32.81       33.34      0.98 o
   1 -11  11      151.77      154.37      1.93 o
  -3 -10  11       21.22       22.83      0.92 o
  -2 -10  11       20.45       20.26      0.62 o
  -1 -10  11       10.55       10.01      0.46 o
   0 -10  11       11.17       13.97      0.52 o
   1 -10  11       83.56       81.24      2.48 o
  -4  -9  11        0.55        0.54      0.10 o
  -3  -9  11       22.95       21.58      0.62 o
  -2  -9  11      122.43      133.23      1.74 o
  -1  -9  11        9.41       10.78      0.42 o
   0  -9  11       10.50       11.51      0.50 o
   1  -9  11       31.40       29.85      0.71 o
   2  -9  11       17.75       16.62      0.60 o
  -4  -8  11       22.61       24.17      1.30 o
  -3  -8  11       19.54       21.08      0.67 o
  -2  -8  11       31.98       36.04      0.96 o
  -1  -8  11       13.22       12.11      0.46 o
   0  -8  11      103.44      110.95      1.33 o
   1  -8  11        7.04        7.39      0.37 o
  -4  -7  11       27.12       27.38      1.07 o
  -3  -7  11       10.30       12.08      0.54 o
  -2  -7  11       35.90       35.47      0.98 o
  -1  -7  11       82.59       81.17      1.24 o
   0  -7  11       27.50       27.26      0.68 o
   1  -7  11       26.27       26.50      1.18 o
   2  -7  11       44.16       48.66      1.33 o
  -4  -6  11      100.98      103.85      3.05 o
  -3  -6  11       42.53       42.52      1.07 o
  -2  -6  11       20.30       21.27      0.77 o
  -1  -6  11       67.16       69.89      1.37 o
   0  -6  11       28.98       32.68      1.00 o
   1  -6  11        6.80        6.24      0.59 o
   2  -6  11       24.23       24.03      1.00 o
  -5  -5  11       39.52       38.02      0.90 o
  -4  -5  11      151.89      163.92      4.44 o
  -3  -5  11        5.96        6.51      0.43 o
  -2  -5  11       26.93       27.06      0.88 o
  -1  -5  11      188.51      196.81      2.53 o
   0  -5  11      120.20      123.30      1.98 o
   1  -5  11      154.86      164.22      3.12 o
   2  -5  11      106.67      109.16      2.24 o
   3  -5  11       26.09       24.79      0.72 o
  -5  -4  11      136.69      144.89      1.88 o
  -4  -4  11       18.57       18.00      0.61 o
  -3  -4  11       62.96       65.31      1.13 o
  -2  -4  11      186.98      189.17      2.01 o
  -1  -4  11        8.68        8.10      0.51 o
   0  -4  11      207.71      208.30      2.58 o
   1  -4  11      163.96      159.86      2.08 o
   2  -4  11       76.16       78.35      1.96 o
   3  -4  11       10.97       10.76      0.53 o
  -5  -3  11      150.45      150.68      2.01 o
  -4  -3  11        3.78        3.76      0.29 o
  -3  -3  11      194.70      196.77      1.99 o
  -2  -3  11      253.93      276.85      2.97 o
  -1  -3  11       53.86       56.90      1.11 o
   0  -3  11      124.59      124.51      1.61 o
   1  -3  11        0.75        0.49      0.25 o
   2  -3  11       13.17       12.40      0.79 o
   3  -3  11       16.60       15.22      0.67 o
  -5  -2  11       79.71       74.93      1.46 o
  -4  -2  11       63.95       63.83      1.27 o
  -3  -2  11       96.87      100.49      1.76 o
  -2  -2  11       14.90       16.41      0.73 o
  -1  -2  11      378.56      408.09      2.95 o
   0  -2  11      141.33      148.72      1.76 o
   1  -2  11      554.61      558.95      4.05 o
   2  -2  11       43.74       40.96      1.40 o
   3  -2  11       35.26       37.89      1.10 o
  -5  -1  11       39.41       42.44      1.11 o
  -4  -1  11       45.62       48.81      1.57 o
  -3  -1  11       81.29       93.76      1.68 o
  -2  -1  11       42.68       39.11      0.93 o
  -1  -1  11      160.68      165.89      2.44 o
   0  -1  11      221.06      224.38      1.91 o
   1  -1  11       73.36       67.72      1.11 o
   2  -1  11       37.76       31.81      1.25 o
   3  -1  11        7.14        7.75      0.35 o
  -5   0  11        4.28        3.49      0.31 o
  -4   0  11       84.20       88.73      2.11 o
  -3   0  11       26.94       27.09      0.88 o
  -2   0  11        1.03        0.96      0.16 o
  -1   0  11      184.08      187.44      1.96 o
   0   0  11      705.67      728.45      4.94 o
   1   0  11       17.53       18.56      0.71 o
   2   0  11       64.35       55.98      1.09 o
   3   0  11        7.21        6.18      0.42 o
  -5   1  11       39.63       42.44      1.08 o
  -4   1  11       44.37       47.22      1.52 o
  -3   1  11       80.73       91.09      1.60 o
  -2   1  11       42.43       38.42      0.91 o
  -1   1  11      161.48      166.18      3.66 o
   0   1  11      223.74      228.87      2.74 o
   1   1  11       73.34       69.69      1.39 o
   2   1  11       38.33       33.70      1.30 o
   3   1  11        7.19        7.98      0.48 o
  -5   2  11       79.56       72.86      1.38 o
  -4   2  11       63.87       63.81      1.74 o
  -3   2  11       96.67      102.72      1.65 o
  -2   2  11       14.59       16.38      0.58 o
  -1   2  11      377.72      399.02      6.62 o
   0   2  11      142.52      151.64      2.22 o
   1   2  11      551.43      554.32      3.93 o
   2   2  11       44.52       42.79      1.46 o
   3   2  11       34.72       35.82      1.04 o
  -5   3  11      150.33      143.56      1.84 o
  -4   3  11        3.77        3.70      0.41 o
  -3   3  11      196.89      201.53      3.36 o
  -2   3  11      253.61      275.37      2.35 o
  -1   3  11       54.79       56.78      1.63 o
   0   3  11      123.84      126.25      2.00 o
   1   3  11        0.70        1.11      0.23 o
   2   3  11       13.47       12.23      0.48 o
   3   3  11       16.45       14.32      0.65 o
  -5   4  11      138.11      119.96      1.57 o
  -4   4  11       18.23       17.65      0.86 o
  -3   4  11       62.02       65.86      1.88 o
  -2   4  11      186.79      186.20      1.89 o
  -1   4  11        8.43        7.94      0.46 o
   0   4  11      208.86      212.10      2.55 o
   1   4  11      164.19      158.17      2.05 o
   2   4  11       76.36       75.38      2.22 o
   3   4  11       10.77       10.67      0.54 o
  -4   5  11      150.35      158.76      4.56 o
  -3   5  11        5.93        7.30      0.61 o
  -2   5  11       26.50       27.13      0.70 o
  -1   5  11      189.62      193.96      2.28 o
   0   5  11      121.11      123.08      1.89 o
   1   5  11      154.32      159.20      2.01 o
   2   5  11      106.20      104.82      2.96 o
   3   5  11       26.18       27.39      0.81 o
  -4   6  11      100.28      101.98      2.43 o
  -3   6  11       42.71       41.47      1.41 o
  -2   6  11       20.00       19.88      0.57 o
  -1   6  11       68.85       68.20      1.33 o
   0   6  11       28.85       31.69      0.92 o
   1   6  11        6.96        6.82      0.39 o
   2   6  11       24.57       22.83      0.62 o
   3   6  11       63.99       65.76      1.13 o
  -4   7  11       26.52       27.15      0.81 o
  -3   7  11       10.19       11.77      0.71 o
  -2   7  11       36.23       35.27      0.93 o
  -1   7  11       81.33       76.02      1.36 o
   0   7  11       28.02       26.45      0.60 o
   1   7  11       25.92       25.38      0.90 o
   2   7  11       43.66       46.75      1.11 o
  -4   8  11       22.49       24.42      0.75 o
  -3   8  11       19.24       21.29      0.91 o
  -2   8  11       32.10       34.37      0.87 o
  -1   8  11       13.70       11.71      0.51 o
   0   8  11      102.98      107.74      1.99 o
   1   8  11        6.86        7.02      0.36 o
   2   8  11      167.41      167.44      2.17 o
  -3   9  11       23.52       22.57      0.87 o
  -2   9  11      122.05      128.59      1.54 o
  -1   9  11        9.63       10.28      0.46 o
   0   9  11        9.99       10.94      0.43 o
   1   9  11       31.47       30.56      1.05 o
   2   9  11       17.31       15.91      0.57 o
  -3  10  11       21.38       23.42      0.79 o
  -2  10  11       20.39       20.88      0.84 o
  -1  10  11       10.80        9.56      0.41 o
   0  10  11       10.90       12.91      0.43 o
   1  10  11       83.41       82.85      1.57 o
  -3  11  11       23.90       23.22      0.67 o
  -2  11  11      126.70      134.97      1.95 o
  -1  11  11       23.39       21.67      0.54 o
   0  11  11       32.44       32.07      1.22 o
   1  11  11      151.51      150.20      1.86 o
  -1  12  11       30.99       34.20      0.86 o
   0  12  11       10.41        8.69      0.41 o
  -2 -10  12       56.75       56.58      1.23 o
  -1 -10  12        9.51        9.34      0.44 o
   0 -10  12      117.49      128.91      1.75 o
  -3  -9  12        2.59        2.88      0.27 o
  -2  -9  12       11.29        9.43      0.59 o
  -1  -9  12        1.27        1.24      0.14 o
   0  -9  12      109.20      114.98      1.88 o
   1  -9  12       37.18       39.95      0.93 o
  -3  -8  12       23.63       22.70      0.88 o
  -2  -8  12        9.62        7.84      0.59 o
  -1  -8  12      112.93      105.22      1.43 o
   0  -8  12       34.63       34.96      1.14 o
   1  -8  12      107.33      101.01      1.70 o
  -3  -7  12        3.41        3.01      0.20 o
  -2  -7  12       26.32       31.46      1.28 o
  -1  -7  12        6.16        6.64      0.38 o
   0  -7  12        4.51        4.59      0.30 o
   1  -7  12      140.22      143.36      2.21 o
  -4  -6  12        0.68        0.42      0.09 o
  -3  -6  12       27.82       28.31      0.70 o
  -2  -6  12       61.70       64.30      1.92 o
  -1  -6  12       13.45       14.57      0.59 o
   0  -6  12       70.26       75.81      1.30 o
   1  -6  12        1.20        1.25      0.22 o
   2  -6  12       69.99       70.06      1.26 o
  -4  -5  12       32.15       33.86      0.93 o
  -3  -5  12       75.82       84.11      1.29 o
  -2  -5  12      126.62      138.21      2.91 o
  -1  -5  12       24.74       24.12      0.78 o
   0  -5  12       25.87       25.13      0.78 o
   1  -5  12       36.90       37.47      1.25 o
   2  -5  12       11.77       11.84      0.57 o
  -4  -4  12      124.46      123.94      1.93 o
  -3  -4  12        2.76        2.87      0.25 o
  -2  -4  12      104.23      114.10      2.70 o
  -1  -4  12       18.88       20.60      0.72 o
   0  -4  12       95.89       98.68      1.58 o
   1  -4  12       32.33       35.23      0.81 o
   2  -4  12        9.91       10.91      0.58 o
  -4  -3  12        8.01        7.42      0.49 o
  -3  -3  12       96.10       92.18      1.45 o
  -2  -3  12      111.69      119.54      3.30 o
  -1  -3  12      115.03      127.42      1.81 o
   0  -3  12      221.66      231.41      2.46 o
   1  -3  12       35.48       37.25      0.88 o
   2  -3  12       21.39       20.79      0.83 o
  -4  -2  12        3.97        4.51      0.40 o
  -3  -2  12        9.79       11.96      0.43 o
  -2  -2  12       38.44       35.26      0.75 o
  -1  -2  12       29.91       30.70      0.98 o
   0  -2  12       47.13       48.22      0.91 o
   1  -2  12       22.94       21.86      0.87 o
   2  -2  12        6.47        6.69      0.48 o
  -4  -1  12       21.43       21.32      0.88 o
  -3  -1  12       16.70       17.91      0.66 o
  -2  -1  12       19.88       21.96      0.76 o
  -1  -1  12       21.33       23.19      0.86 o
   0  -1  12      106.94      108.03      1.37 o
   1  -1  12       14.62       14.53      0.57 o
   2  -1  12       35.07       34.94      1.10 o
  -4   0  12        1.62        1.54      0.17 o
  -3   0  12      163.90      167.77      1.99 o
  -2   0  12      261.50      270.48      2.24 o
  -1   0  12        1.03        2.16      1.10 o
   0   0  12       48.07       52.39      0.95 o
   1   0  12       28.19       32.54      0.59 o
   2   0  12        0.12        0.25      0.07 o
  -4   1  12       21.33       21.75      0.88 o
  -3   1  12       17.15       18.50      0.65 o
  -2   1  12       19.61       21.36      0.62 o
  -1   1  12       21.38       23.58      0.86 o
   0   1  12      106.83      109.88      1.36 o
   1   1  12       14.57       14.76      0.46 o
   2   1  12       36.38       34.78      1.12 o
  -4   2  12        4.00        4.18      0.37 o
  -3   2  12        9.55       12.36      0.50 o
  -2   2  12       38.72       36.83      0.81 o
  -1   2  12       30.37       32.08      0.73 o
   0   2  12       47.26       49.16      1.62 o
   1   2  12       22.84       21.70      0.69 o
   2   2  12        6.59        6.09      0.29 o
  -4   3  12        8.21        7.57      0.49 o
  -3   3  12       95.50       90.91      2.00 o
  -2   3  12      110.95      119.12      1.57 o
  -1   3  12      116.02      125.75      1.43 o
   0   3  12      220.95      235.22      3.50 o
   1   3  12       35.93       36.51      0.88 o
   2   3  12       20.97       19.40      0.64 o
  -4   4  12      125.70      127.25      1.93 o
  -3   4  12        2.78        3.00      0.35 o
  -2   4  12      105.77      114.57      1.35 o
  -1   4  12       18.92       20.28      0.67 o
   0   4  12       95.20       97.27      2.22 o
   1   4  12       31.44       33.22      0.82 o
   2   4  12        9.51       10.15      0.36 o
  -4   5  12       31.61       34.28      0.93 o
  -3   5  12       75.95       85.41      1.82 o
  -2   5  12      126.70      133.32      1.39 o
  -1   5  12       24.65       23.18      0.70 o
   0   5  12       25.83       25.68      1.11 o
   1   5  12       37.35       36.25      0.91 o
   2   5  12       11.86       11.37      0.54 o
  -4   6  12        0.82        0.81      0.13 o
  -3   6  12       28.13       29.87      1.03 o
  -2   6  12       61.33       62.65      0.90 o
  -1   6  12       12.89       13.36      0.51 o
   0   6  12       71.62       76.59      1.87 o
   1   6  12        1.25        1.09      0.18 o
  -3   7  12        3.57        3.68      0.34 o
  -2   7  12       26.32       30.73      0.75 o
  -1   7  12        6.39        6.53      0.34 o
   0   7  12        4.77        4.75      0.43 o
   1   7  12      138.25      138.08      2.04 o
  -3   8  12       23.47       22.67      0.76 o
  -2   8  12        9.48        7.47      0.33 o
  -1   8  12      112.47      100.75      1.70 o
   0   8  12       35.15       34.91      1.12 o
   1   8  12      107.79       97.11      1.59 o
  -3   9  12        2.57        3.18      0.25 o
  -2   9  12       11.51        9.70      0.50 o
  -1   9  12        1.31        1.13      0.13 o
   0   9  12      109.04      111.40      1.81 o
   1   9  12       37.15       39.02      0.90 o
  -2  10  12       55.68       54.50      1.05 o
  -1  10  12        8.99        9.25      0.30 o
   0  10  12      118.24      123.37      1.66 o
  -2  -8  13       16.54       17.46      0.62 o
  -2  -7  13       19.14       16.83      0.71 o
  -1  -7  13       21.50       23.07      0.79 o
   0  -7  13       33.26       33.09      0.81 o
  -3  -6  13       48.85       49.10      1.06 o
  -2  -6  13       63.90       64.82      1.53 o
  -1  -6  13       15.61       15.54      0.73 o
   0  -6  13       63.75       65.96      1.26 o
  -3  -5  13       56.78       59.44      1.27 o
  -1  -5  13      101.38      114.74      2.16 o
   0  -5  13      119.11      117.13      1.26 o
   1  -5  13       91.31       87.97      1.36 o
  -3  -4  13       26.18       27.12      0.90 o
  -2  -4  13       31.63       31.53      1.18 o
  -1  -4  13       47.74       48.42      1.48 o
   0  -4  13       41.59       38.66      0.77 o
   1  -4  13       10.15       10.94      0.51 o
  -3  -3  13       18.73       20.74      0.81 o
  -2  -3  13       31.48       35.66      1.29 o
  -1  -3  13      119.51      122.81      2.42 o
   0  -3  13       37.40       38.67      0.80 o
   1  -3  13       18.90       18.64      0.69 o
  -3  -2  13       34.64       33.47      1.03 o
  -2  -2  13       40.52       40.99      1.40 o
  -1  -2  13       31.32       33.22      1.27 o
   0  -2  13      129.95      124.35      1.86 o
   1  -2  13        1.03        0.97      0.13 o
  -3  -1  13       88.57       89.31      3.64 o
  -2  -1  13        8.67        9.61      0.45 o
  -1  -1  13      115.30      119.02      2.43 o
   0  -1  13      196.88      198.11      1.96 o
   1  -1  13       23.08       21.43      0.71 o
  -3   0  13        6.13        5.57      0.23 o
  -2   0  13       59.37       62.23      2.30 o
  -1   0  13     1137.02     1212.76      7.72 o
   0   0  13      240.47      241.28      7.32 o
   1   0  13        2.93        3.41      0.21 o
  -4   1  13       10.75        5.04      0.30 o
  -3   1  13       87.95       89.45      2.51 o
  -2   1  13        8.82        9.60      0.47 o
  -1   1  13      115.22      119.79      1.80 o
   0   1  13      197.83      197.66      4.50 o
   1   1  13       23.18       21.70      0.52 o
  -3   2  13       34.51       34.21      1.00 o
  -2   2  13       40.78       38.89      0.82 o
  -1   2  13       31.30       33.56      0.87 o
   0   2  13      130.08      123.79      2.67 o
   1   2  13        1.07        1.00      0.08 o
  -3   3  13       18.48       20.22      0.75 o
  -2   3  13       31.57       33.48      1.10 o
  -1   3  13      119.04      117.19      1.59 o
   0   3  13       37.24       38.05      0.84 o
   1   3  13       18.94       18.44      0.69 o
  -3   4  13       26.48       26.94      0.83 o
  -2   4  13       31.70       29.23      0.67 o
  -1   4  13       47.63       45.85      0.96 o
   0   4  13       41.14       38.28      0.88 o
   1   4  13       10.22       10.71      0.51 o
  -3   5  13       55.54       58.45      1.15 o
  -2   5  13        6.88        6.35      0.28 o
  -1   5  13      100.66      109.56      1.39 o
   0   5  13      118.12      118.57      1.68 o
   1   5  13       93.29       87.35      1.37 o
  -3   6  13       49.35       49.36      0.96 o
  -2   6  13       64.72       62.13      1.17 o
  -1   6  13       15.99       15.42      0.48 o
   0   6  13       62.98       66.37      1.16 o
   1   6  13       86.68       68.65      1.10 o
  -2   7  13       19.04       15.49      0.53 o
  -1   7  13       21.65       23.49      0.56 o
   0   7  13       33.59       33.91      0.62 o
  -1   8  13        6.84        6.16      0.34 o
  -1  -4  14        5.82        5.24      0.32 o
  -2  -3  14       21.05       19.94      0.67 o
  -1  -3  14       52.79       55.10      1.16 o
  -2  -2  14       72.42       77.59      1.37 o
  -1  -2  14      138.14      139.66      1.95 o
  -2  -1  14       59.75       62.26      1.24 o
  -1  -1  14      103.03      107.93      1.75 o
   0  -1  14      122.00      115.15      1.50 o
  -2   0  14       21.68       21.97      0.72 o
  -1   0  14       33.24       33.60      0.98 o
   0   0  14       31.66       28.93      0.77 o
  -2   1  14       59.53       60.94      1.15 o
  -1   1  14      103.40      106.27      1.71 o
   0   1  14      123.51      121.27      1.59 o
  -1   2  14      138.84      138.56      1.88 o
   0   2  14       28.11       24.55      0.70 o
  -1   3  14       53.20       54.68      1.10 o
   0   3  14       17.94       15.63      0.53 o
 
